# Supplementary material for: Transcriptome analysis reveals rootstock-driven effects on growth and photosynthesis in Camellia chekiangoleosa: A phenotypic and biochemical perspective
Source: PLoS One. 2025 Sep 3;20(9):e0331313. doi: 10.1371/journal.pone.0331313 (PMC12407475; doi:10.1371/journal.pone.0331313)
Supplement: S1 Table — (XLSX) [file pone.0331313.s004.xlsx]

## Sheet: Sheet1
Tab.S1 Comparison reference genome of reads statistics.
Rootstock	Total Reads	Reads mapped	Unique mapped
RCo-1	45548638	37134419（81.53%）	33423488（73.38%）
RCo-2	45371018	36687556（80.86%）	33027241（72.79%）
RCo-3	43250864	35149140（81.27%）	31647516（73.17%）
RCy-1	42916528	35045319（81.66%）	31510649（73.42%）
RCy-2	46133962	37926734（82.21%）	34074072（73.86%）
RCy-3	45006272	36922015（82.04%）	33215920（73.80%）
RCc-1	46225374	36875031（79.77%）	33244182（71.92%）
RCc-2	42029302	33891232（80.64%）	30474059（72.51%）
RCc-3	43453814	35246877（81.11%）	31762625（73.10%）
