# Supplementary material for: Transcriptome analysis reveals rootstock-driven effects on growth and photosynthesis in Camellia chekiangoleosa: A phenotypic and biochemical perspective
Source: PLoS One. 2025 Sep 3;20(9):e0331313. doi: 10.1371/journal.pone.0331313 (PMC12407475; doi:10.1371/journal.pone.0331313)
Supplement: S2 Table — (XLSX) [file pone.0331313.s005.xlsx]

## Sheet: Sheet1
Table S2 KEGG Pathway analysis 2575 DEGs in RCo_vs_RCc
KEGG Pathway Term	KEGG Pathway ID	Input number	Background number	P-Value	Corrected P-Value	Up	Down
Plant-pathogen interaction	ko04626	147	2208	2.91633e-12	3.8204e-10	66	81	https:\\www.genome.jp\dbget-bin\www_bget?map04626	ko04626
Biosynthesis of various plant secondary metabolites	ko00999	27	273	1.01395e-06	0.000132828	22	5	https:\\www.genome.jp\dbget-bin\www_bget?map00999	ko00999
Monoterpenoid biosynthesis	ko00902	17	127	1.78164e-06	0.000233395	5	12	https:\\www.genome.jp\dbget-bin\www_bget?map00902	ko00902
Starch and sucrose metabolism	ko00500	51	782	1.13934e-05	0.00149253	28	23	https:\\www.genome.jp\dbget-bin\www_bget?map00500	ko00500
Biosynthesis of various alkaloids	ko00996	6	20	4.19816e-05	0.00549959	6	0	https:\\www.genome.jp\dbget-bin\www_bget?map00996	ko00996
Amino sugar and nucleotide sugar metabolism	ko00520	37	575	0.000229252	0.0300321	26	11	https:\\www.genome.jp\dbget-bin\www_bget?map00520	ko00520
Benzoxazinoid biosynthesis	ko00402	6	31	0.000577056	0.0755943	5	1	https:\\www.genome.jp\dbget-bin\www_bget?map00402	ko00402
Flavonoid biosynthesis	ko00941	20	268	0.00106521	0.139542	13	7	https:\\www.genome.jp\dbget-bin\www_bget?map00941	ko00941
Sesquiterpenoid and triterpenoid biosynthesis	ko00909	12	124	0.00120663	0.158069	7	5	https:\\www.genome.jp\dbget-bin\www_bget?map00909	ko00909
Stilbenoid, diarylheptanoid and gingerol biosynthesis	ko00945	13	158	0.00331315	0.434022	9	4	https:\\www.genome.jp\dbget-bin\www_bget?map00945	ko00945
Plant hormone signal transduction	ko04075	59	1200	0.00403064	0.528014	32	27	https:\\www.genome.jp\dbget-bin\www_bget?map04075	ko04075
Zeatin biosynthesis	ko00908	11	138	0.00831734	1	9	2	https:\\www.genome.jp\dbget-bin\www_bget?map00908	ko00908
Arachidonic acid metabolism	ko00590	7	69	0.00949542	1	5	2	https:\\www.genome.jp\dbget-bin\www_bget?map00590	ko00590
Galactose metabolism	ko00052	19	304	0.00950748	1	10	9	https:\\www.genome.jp\dbget-bin\www_bget?map00052	ko00052
ABC transporters	ko02010	19	307	0.0104804	1	6	13	https:\\www.genome.jp\dbget-bin\www_bget?map02010	ko02010
Photosynthesis - antenna proteins	ko00196	4	27	0.0130361	1	4	0	https:\\www.genome.jp\dbget-bin\www_bget?map00196	ko00196
Carotenoid biosynthesis	ko00906	10	133	0.0168573	1	9	1	https:\\www.genome.jp\dbget-bin\www_bget?map00906	ko00906
Selenocompound metabolism	ko00450	8	97	0.0187966	1	7	1	https:\\www.genome.jp\dbget-bin\www_bget?map00450	ko00450
Terpenoid backbone biosynthesis	ko00900	11	169	0.0324928	1	6	5	https:\\www.genome.jp\dbget-bin\www_bget?map00900	ko00900
Phenylalanine, tyrosine and tryptophan biosynthesis	ko00400	9	137	0.0476226	1	8	1	https:\\www.genome.jp\dbget-bin\www_bget?map00400	ko00400
RNA polymerase	ko03020	25	516	0.055861	1	12	13	https:\\www.genome.jp\dbget-bin\www_bget?map03020	ko03020
DNA replication	ko03030	11	188	0.0612913	1	7	4	https:\\www.genome.jp\dbget-bin\www_bget?map03030	ko03030
Circadian rhythm - plant	ko04712	10	168	0.0658125	1	7	3	https:\\www.genome.jp\dbget-bin\www_bget?map04712	ko04712
Anthocyanin biosynthesis	ko00942	4	50	0.0927921	1	4	0	https:\\www.genome.jp\dbget-bin\www_bget?map00942	ko00942
Biosynthesis of unsaturated fatty acids	ko01040	6	91	0.093962	1	3	3	https:\\www.genome.jp\dbget-bin\www_bget?map01040	ko01040
Betalain biosynthesis	ko00965	3	32	0.0965853	1	2	1	https:\\www.genome.jp\dbget-bin\www_bget?map00965	ko00965
Vitamin B6 metabolism	ko00750	3	34	0.110928	1	0	3	https:\\www.genome.jp\dbget-bin\www_bget?map00750	ko00750
Ubiquitin mediated proteolysis	ko04120	21	468	0.132382	1	16	5	https:\\www.genome.jp\dbget-bin\www_bget?map04120	ko04120
Glycosylphosphatidylinositol (GPI)-anchor biosynthesis	ko00563	5	86	0.174842	1	4	1	https:\\www.genome.jp\dbget-bin\www_bget?map00563	ko00563
Fatty acid elongation	ko00062	5	86	0.174842	1	4	1	https:\\www.genome.jp\dbget-bin\www_bget?map00062	ko00062
Protein export	ko03060	8	158	0.179202	1	7	1	https:\\www.genome.jp\dbget-bin\www_bget?map03060	ko03060
alpha-Linolenic acid metabolism	ko00592	7	136	0.189344	1	4	3	https:\\www.genome.jp\dbget-bin\www_bget?map00592	ko00592
Proteasome	ko03050	13	286	0.189566	1	13	0	https:\\www.genome.jp\dbget-bin\www_bget?map03050	ko03050
Glycosphingolipid biosynthesis - lacto and neolacto series	ko00601	1	6	0.189591	1	1	0	https:\\www.genome.jp\dbget-bin\www_bget?map00601	ko00601
Linoleic acid metabolism	ko00591	5	93	0.216905	1	3	2	https:\\www.genome.jp\dbget-bin\www_bget?map00591	ko00591
Isoquinoline alkaloid biosynthesis	ko00950	6	124	0.255743	1	4	2	https:\\www.genome.jp\dbget-bin\www_bget?map00950	ko00950
Thiamine metabolism	ko00730	4	76	0.265945	1	0	4	https:\\www.genome.jp\dbget-bin\www_bget?map00730	ko00730
Neomycin, kanamycin and gentamicin biosynthesis	ko00524	1	9	0.27046	1	0	1	https:\\www.genome.jp\dbget-bin\www_bget?map00524	ko00524
Biosynthesis of nucleotide sugars	ko01250	15	367	0.284846	1	10	5	https:\\www.genome.jp\dbget-bin\www_bget?map01250	ko01250
Protein processing in endoplasmic reticulum	ko04141	41	1083	0.286554	1	34	7	https:\\www.genome.jp\dbget-bin\www_bget?map04141	ko04141
Pentose and glucuronate interconversions	ko00040	34	898	0.308034	1	25	9	https:\\www.genome.jp\dbget-bin\www_bget?map00040	ko00040
Steroid biosynthesis	ko00100	4	82	0.312385	1	2	2	https:\\www.genome.jp\dbget-bin\www_bget?map00100	ko00100
Purine metabolism	ko00230	12	295	0.318805	1	4	8	https:\\www.genome.jp\dbget-bin\www_bget?map00230	ko00230
Other glycan degradation	ko00511	7	164	0.335836	1	5	2	https:\\www.genome.jp\dbget-bin\www_bget?map00511	ko00511
Phenylalanine metabolism	ko00360	7	167	0.352624	1	5	2	https:\\www.genome.jp\dbget-bin\www_bget?map00360	ko00360
Isoflavonoid biosynthesis	ko00943	5	114	0.356112	1	3	2	https:\\www.genome.jp\dbget-bin\www_bget?map00943	ko00943
Nucleotide metabolism	ko01232	11	278	0.362157	1	6	5	https:\\www.genome.jp\dbget-bin\www_bget?map01232	ko01232
Limonene and pinene degradation	ko00903	2	37	0.365608	1	0	2	https:\\www.genome.jp\dbget-bin\www_bget?map00903	ko00903
Homologous recombination	ko03440	8	200	0.383799	1	3	5	https:\\www.genome.jp\dbget-bin\www_bget?map03440	ko03440
Glycolysis / Gluconeogenesis	ko00010	20	541	0.404257	1	11	9	https:\\www.genome.jp\dbget-bin\www_bget?map00010	ko00010
Phosphatidylinositol signaling system	ko04070	10	262	0.41521	1	5	5	https:\\www.genome.jp\dbget-bin\www_bget?map04070	ko04070
Tryptophan metabolism	ko00380	12	320	0.422704	1	6	6	https:\\www.genome.jp\dbget-bin\www_bget?map00380	ko00380
Indole alkaloid biosynthesis	ko00901	2	47	0.484505	1	1	1	https:\\www.genome.jp\dbget-bin\www_bget?map00901	ko00901
Sulfur metabolism	ko00920	4	105	0.490428	1	0	4	https:\\www.genome.jp\dbget-bin\www_bget?map00920	ko00920
Pyrimidine metabolism	ko00240	8	223	0.503213	1	5	3	https:\\www.genome.jp\dbget-bin\www_bget?map00240	ko00240
Taurine and hypotaurine metabolism	ko00430	1	20	0.503858	1	1	0	https:\\www.genome.jp\dbget-bin\www_bget?map00430	ko00430
Cutin, suberine and wax biosynthesis	ko00073	5	141	0.536619	1	3	2	https:\\www.genome.jp\dbget-bin\www_bget?map00073	ko00073
Fatty acid metabolism	ko01212	8	233	0.55308	1	5	3	https:\\www.genome.jp\dbget-bin\www_bget?map01212	ko01212
Fructose and mannose metabolism	ko00051	9	264	0.559096	1	5	4	https:\\www.genome.jp\dbget-bin\www_bget?map00051	ko00051
Nucleotide excision repair	ko03420	6	175	0.561634	1	2	4	https:\\www.genome.jp\dbget-bin\www_bget?map03420	ko03420
Flavone and flavonol biosynthesis	ko00944	4	115	0.562177	1	3	1	https:\\www.genome.jp\dbget-bin\www_bget?map00944	ko00944
Glycosphingolipid biosynthesis - globo and isoglobo series	ko00603	1	24	0.568778	1	1	0	https:\\www.genome.jp\dbget-bin\www_bget?map00603	ko00603
Tyrosine metabolism	ko00350	5	150	0.59176	1	4	1	https:\\www.genome.jp\dbget-bin\www_bget?map00350	ko00350
MAPK signaling pathway - plant	ko04016	49	1462	0.598873	1	35	14	https:\\www.genome.jp\dbget-bin\www_bget?map04016	ko04016
Valine, leucine and isoleucine degradation	ko00280	11	335	0.606004	1	9	2	https:\\www.genome.jp\dbget-bin\www_bget?map00280	ko00280
Nitrogen metabolism	ko00910	3	92	0.617927	1	2	1	https:\\www.genome.jp\dbget-bin\www_bget?map00910	ko00910
Citrate cycle (TCA cycle)	ko00020	5	155	0.620773	1	2	3	https:\\www.genome.jp\dbget-bin\www_bget?map00020	ko00020
Glycerolipid metabolism	ko00561	12	370	0.624101	1	9	3	https:\\www.genome.jp\dbget-bin\www_bget?map00561	ko00561
Ubiquinone and other terpenoid-quinone biosynthesis	ko00130	5	156	0.626426	1	4	1	https:\\www.genome.jp\dbget-bin\www_bget?map00130	ko00130
Glycerophospholipid metabolism	ko00564	11	343	0.636956	1	7	4	https:\\www.genome.jp\dbget-bin\www_bget?map00564	ko00564
Mismatch repair	ko03430	6	190	0.641517	1	3	3	https:\\www.genome.jp\dbget-bin\www_bget?map03430	ko03430
Monobactam biosynthesis	ko00261	1	31	0.662637	1	0	1	https:\\www.genome.jp\dbget-bin\www_bget?map00261	ko00261
Autophagy - other	ko04136	3	100	0.673672	1	1	2	https:\\www.genome.jp\dbget-bin\www_bget?map04136	ko04136
Aminoacyl-tRNA biosynthesis	ko00970	9	291	0.674335	1	1	8	https:\\www.genome.jp\dbget-bin\www_bget?map00970	ko00970
Ascorbate and aldarate metabolism	ko00053	13	416	0.67783	1	9	4	https:\\www.genome.jp\dbget-bin\www_bget?map00053	ko00053
Arginine biosynthesis	ko00220	2	68	0.684126	1	1	1	https:\\www.genome.jp\dbget-bin\www_bget?map00220	ko00220
Peroxisome	ko04146	14	455	0.703171	1	8	6	https:\\www.genome.jp\dbget-bin\www_bget?map04146	ko04146
Propanoate metabolism	ko00640	3	105	0.705345	1	1	2	https:\\www.genome.jp\dbget-bin\www_bget?map00640	ko00640
Arginine and proline metabolism	ko00330	15	487	0.706054	1	10	5	https:\\www.genome.jp\dbget-bin\www_bget?map00330	ko00330
Tropane, piperidine and pyridine alkaloid biosynthesis	ko00960	3	106	0.711389	1	3	0	https:\\www.genome.jp\dbget-bin\www_bget?map00960	ko00960
Alanine, aspartate and glutamate metabolism	ko00250	5	175	0.723748	1	1	4	https:\\www.genome.jp\dbget-bin\www_bget?map00250	ko00250
beta-Alanine metabolism	ko00410	6	208	0.724905	1	2	4	https:\\www.genome.jp\dbget-bin\www_bget?map00410	ko00410
Sphingolipid metabolism	ko00600	4	150	0.762942	1	3	1	https:\\www.genome.jp\dbget-bin\www_bget?map00600	ko00600
Base excision repair	ko03410	11	381	0.764478	1	5	6	https:\\www.genome.jp\dbget-bin\www_bget?map03410	ko03410
N-Glycan biosynthesis	ko00510	5	185	0.767055	1	2	3	https:\\www.genome.jp\dbget-bin\www_bget?map00510	ko00510
Valine, leucine and isoleucine biosynthesis	ko00290	1	43	0.778545	1	1	0	https:\\www.genome.jp\dbget-bin\www_bget?map00290	ko00290
Other types of O-glycan biosynthesis	ko00514	1	43	0.778545	1	0	1	https:\\www.genome.jp\dbget-bin\www_bget?map00514	ko00514
Glycosphingolipid biosynthesis - ganglio series	ko00604	2	84	0.789828	1	1	1	https:\\www.genome.jp\dbget-bin\www_bget?map00604	ko00604
SNARE interactions in vesicular transport	ko04130	2	88	0.810842	1	2	0	https:\\www.genome.jp\dbget-bin\www_bget?map04130	ko04130
Butanoate metabolism	ko00650	1	49	0.820588	1	1	0	https:\\www.genome.jp\dbget-bin\www_bget?map00650	ko00650
Inositol phosphate metabolism	ko00562	8	308	0.835392	1	3	5	https:\\www.genome.jp\dbget-bin\www_bget?map00562	ko00562
Fatty acid degradation	ko00071	6	240	0.83746	1	2	4	https:\\www.genome.jp\dbget-bin\www_bget?map00071	ko00071
Nicotinate and nicotinamide metabolism	ko00760	2	95	0.843138	1	0	2	https:\\www.genome.jp\dbget-bin\www_bget?map00760	ko00760
Fatty acid biosynthesis	ko00061	3	135	0.847755	1	3	0	https:\\www.genome.jp\dbget-bin\www_bget?map00061	ko00061
Lysine degradation	ko00310	5	209	0.849701	1	2	3	https:\\www.genome.jp\dbget-bin\www_bget?map00310	ko00310
Pyruvate metabolism	ko00620	11	425	0.868765	1	6	5	https:\\www.genome.jp\dbget-bin\www_bget?map00620	ko00620
RNA degradation	ko03018	12	466	0.88139	1	7	5	https:\\www.genome.jp\dbget-bin\www_bget?map03018	ko03018
Photosynthesis	ko00195	3	148	0.888024	1	0	3	https:\\www.genome.jp\dbget-bin\www_bget?map00195	ko00195
Pantothenate and CoA biosynthesis	ko00770	2	108	0.890142	1	0	2	https:\\www.genome.jp\dbget-bin\www_bget?map00770	ko00770
Glutathione metabolism	ko00480	25	909	0.898756	1	21	4	https:\\www.genome.jp\dbget-bin\www_bget?map00480	ko00480
Brassinosteroid biosynthesis	ko00905	1	67	0.904626	1	1	0	https:\\www.genome.jp\dbget-bin\www_bget?map00905	ko00905
Various types of N-glycan biosynthesis	ko00513	3	158	0.912219	1	2	1	https:\\www.genome.jp\dbget-bin\www_bget?map00513	ko00513
Carbon fixation in photosynthetic organisms	ko00710	6	281	0.924105	1	2	4	https:\\www.genome.jp\dbget-bin\www_bget?map00710	ko00710
2-Oxocarboxylic acid metabolism	ko01210	2	128	0.937607	1	2	0	https:\\www.genome.jp\dbget-bin\www_bget?map01210	ko01210
Ribosome	ko03010	22	875	0.953261	1	8	14	https:\\www.genome.jp\dbget-bin\www_bget?map03010	ko03010
Basal transcription factors	ko03022	2	138	0.953291	1	0	2	https:\\www.genome.jp\dbget-bin\www_bget?map03022	ko03022
Phagosome	ko04145	7	354	0.962038	1	5	2	https:\\www.genome.jp\dbget-bin\www_bget?map04145	ko04145
Histidine metabolism	ko00340	2	146	0.963049	1	0	2	https:\\www.genome.jp\dbget-bin\www_bget?map00340	ko00340
Ribosome biogenesis in eukaryotes	ko03008	5	298	0.97751	1	4	1	https:\\www.genome.jp\dbget-bin\www_bget?map03008	ko03008
Glycosaminoglycan degradation	ko00531	3	211	0.977735	1	2	1	https:\\www.genome.jp\dbget-bin\www_bget?map00531	ko00531
mRNA surveillance pathway	ko03015	11	536	0.978445	1	6	5	https:\\www.genome.jp\dbget-bin\www_bget?map03015	ko03015
Cysteine and methionine metabolism	ko00270	24	1013	0.981517	1	18	6	https:\\www.genome.jp\dbget-bin\www_bget?map00270	ko00270
Penicillin and cephalosporin biosynthesis	ko00311	2	183	0.987819	1	0	2	https:\\www.genome.jp\dbget-bin\www_bget?map00311	ko00311
Phenylpropanoid biosynthesis	ko00940	30	1268	0.990234	1	18	12	https:\\www.genome.jp\dbget-bin\www_bget?map00940	ko00940
D-Amino acid metabolism	ko00470	2	205	0.993805	1	0	2	https:\\www.genome.jp\dbget-bin\www_bget?map00470	ko00470
Oxidative phosphorylation	ko00190	13	721	0.997208	1	6	7	https:\\www.genome.jp\dbget-bin\www_bget?map00190	ko00190
Metabolic pathways	ko01100	438	14056	0.998681	1	284	154	https:\\www.genome.jp\dbget-bin\www_bget?map01100	ko01100
Endocytosis	ko04144	16	903	0.999193	1	6	10	https:\\www.genome.jp\dbget-bin\www_bget?map04144	ko04144
Nucleocytoplasmic transport	ko03013	12	895	0.999976	1	6	6	https:\\www.genome.jp\dbget-bin\www_bget?map03013	ko03013
Pentose phosphate pathway	ko00030	9	847	0.999998	1	3	6	https:\\www.genome.jp\dbget-bin\www_bget?map00030	ko00030
Spliceosome	ko03040	27	1757	1	1	13	14	https:\\www.genome.jp\dbget-bin\www_bget?map03040	ko03040
Diterpenoid biosynthesis	ko00904	1	442	1	1	1	0	https:\\www.genome.jp\dbget-bin\www_bget?map00904	ko00904
Biosynthesis of secondary metabolites	ko01110	282	10587	1	1	175	107	https:\\www.genome.jp\dbget-bin\www_bget?map01110	ko01110
Biosynthesis of amino acids	ko01230	32	2110	1	1	22	10	https:\\www.genome.jp\dbget-bin\www_bget?map01230	ko01230
Cyanoamino acid metabolism	ko00460	13	1576	1	1	11	2	https:\\www.genome.jp\dbget-bin\www_bget?map00460	ko00460
Glyoxylate and dicarboxylate metabolism	ko00630	12	1669	1	1	6	6	https:\\www.genome.jp\dbget-bin\www_bget?map00630	ko00630
Carbon metabolism	ko01200	25	2828	1	1	11	14	https:\\www.genome.jp\dbget-bin\www_bget?map01200	ko01200
Porphyrin metabolism	ko00860	7	1859	1	1	5	2	https:\\www.genome.jp\dbget-bin\www_bget?map00860	ko00860
Biosynthesis of cofactors	ko01240	28	3098	1	1	15	13	https:\\www.genome.jp\dbget-bin\www_bget?map01240	ko01240
Glycine, serine and threonine metabolism	ko00260	10	1864	1	1	5	5	https:\\www.genome.jp\dbget-bin\www_bget?map00260	ko00260
One carbon pool by folate	ko00670	2	1437	1	1	1	1	https:\\www.genome.jp\dbget-bin\www_bget?map00670	ko00670
KEGG analysis of 2630 DEGs in RCy vs. RCc
Plant-pathogen interaction	ko04626	120	2208	6.69383e-07	8.76892e-05	64	56	https:\\www.genome.jp\dbget-bin\www_bget?map04626	ko04626
Monoterpenoid biosynthesis	ko00902	15	127	3.66182e-05	0.00479698	1	14	https:\\www.genome.jp\dbget-bin\www_bget?map00902	ko00902
Starch and sucrose metabolism	ko00500	49	782	5.9702e-05	0.00782097	37	12	https:\\www.genome.jp\dbget-bin\www_bget?map00500	ko00500
Biosynthesis of various plant secondary metabolites	ko00999	22	273	0.000246605	0.0323052	20	2	https:\\www.genome.jp\dbget-bin\www_bget?map00999	ko00999
RNA polymerase	ko03020	33	516	0.000644398	0.0844161	23	10	https:\\www.genome.jp\dbget-bin\www_bget?map03020	ko03020
Valine, leucine and isoleucine degradation	ko00280	24	335	0.00073397	0.0961501	19	5	https:\\www.genome.jp\dbget-bin\www_bget?map00280	ko00280
Plant hormone signal transduction	ko04075	62	1200	0.00131044	0.171668	40	22	https:\\www.genome.jp\dbget-bin\www_bget?map04075	ko04075
Glycosylphosphatidylinositol (GPI)-anchor biosynthesis	ko00563	9	86	0.00300988	0.394295	7	2	https:\\www.genome.jp\dbget-bin\www_bget?map00563	ko00563
Biosynthesis of various alkaloids	ko00996	4	20	0.00451133	0.590984	4	0	https:\\www.genome.jp\dbget-bin\www_bget?map00996	ko00996
Betalain biosynthesis	ko00965	5	32	0.00464384	0.608343	2	3	https:\\www.genome.jp\dbget-bin\www_bget?map00965	ko00965
Phenylalanine metabolism	ko00360	13	167	0.00574331	0.752373	8	5	https:\\www.genome.jp\dbget-bin\www_bget?map00360	ko00360
Amino sugar and nucleotide sugar metabolism	ko00520	32	575	0.00653747	0.856408	26	6	https:\\www.genome.jp\dbget-bin\www_bget?map00520	ko00520
Limonene and pinene degradation	ko00903	5	37	0.00871729	1	1	4	https:\\www.genome.jp\dbget-bin\www_bget?map00903	ko00903
Protein export	ko03060	12	158	0.00937973	1	10	2	https:\\www.genome.jp\dbget-bin\www_bget?map03060	ko03060
Sesquiterpenoid and triterpenoid biosynthesis	ko00909	10	124	0.011426	1	6	4	https:\\www.genome.jp\dbget-bin\www_bget?map00909	ko00909
Photosynthesis - antenna proteins	ko00196	4	27	0.0134856	1	4	0	https:\\www.genome.jp\dbget-bin\www_bget?map00196	ko00196
Circadian rhythm - plant	ko04712	12	168	0.0147406	1	7	5	https:\\www.genome.jp\dbget-bin\www_bget?map04712	ko04712
Zeatin biosynthesis	ko00908	10	138	0.0225791	1	5	5	https:\\www.genome.jp\dbget-bin\www_bget?map00908	ko00908
Histidine metabolism	ko00340	10	146	0.0317025	1	3	7	https:\\www.genome.jp\dbget-bin\www_bget?map00340	ko00340
Tyrosine metabolism	ko00350	10	150	0.037122	1	6	4	https:\\www.genome.jp\dbget-bin\www_bget?map00350	ko00350
Galactose metabolism	ko00052	17	304	0.0380427	1	13	4	https:\\www.genome.jp\dbget-bin\www_bget?map00052	ko00052
Isoflavonoid biosynthesis	ko00943	8	114	0.0456021	1	3	5	https:\\www.genome.jp\dbget-bin\www_bget?map00943	ko00943
Stilbenoid, diarylheptanoid and gingerol biosynthesis	ko00945	10	158	0.0498137	1	5	5	https:\\www.genome.jp\dbget-bin\www_bget?map00945	ko00945
Selenocompound metabolism	ko00450	7	97	0.0523935	1	5	2	https:\\www.genome.jp\dbget-bin\www_bget?map00450	ko00450
Tryptophan metabolism	ko00380	17	320	0.0563918	1	8	9	https:\\www.genome.jp\dbget-bin\www_bget?map00380	ko00380
Other glycan degradation	ko00511	10	164	0.0610397	1	8	2	https:\\www.genome.jp\dbget-bin\www_bget?map00511	ko00511
Fatty acid metabolism	ko01212	13	233	0.0645895	1	10	3	https:\\www.genome.jp\dbget-bin\www_bget?map01212	ko01212
Indole alkaloid biosynthesis	ko00901	4	47	0.0800045	1	1	3	https:\\www.genome.jp\dbget-bin\www_bget?map00901	ko00901
Arachidonic acid metabolism	ko00590	5	69	0.0919777	1	2	3	https:\\www.genome.jp\dbget-bin\www_bget?map00590	ko00590
Purine metabolism	ko00230	15	295	0.0927059	1	7	8	https:\\www.genome.jp\dbget-bin\www_bget?map00230	ko00230
Anthocyanin biosynthesis	ko00942	4	50	0.0954211	1	2	2	https:\\www.genome.jp\dbget-bin\www_bget?map00942	ko00942
Fatty acid biosynthesis	ko00061	8	135	0.0992394	1	8	0	https:\\www.genome.jp\dbget-bin\www_bget?map00061	ko00061
alpha-Linolenic acid metabolism	ko00592	8	136	0.102424	1	4	4	https:\\www.genome.jp\dbget-bin\www_bget?map00592	ko00592
Cutin, suberine and wax biosynthesis	ko00073	8	141	0.119189	1	5	3	https:\\www.genome.jp\dbget-bin\www_bget?map00073	ko00073
Phosphatidylinositol signaling system	ko04070	13	262	0.127565	1	7	6	https:\\www.genome.jp\dbget-bin\www_bget?map04070	ko04070
Phosphonate and phosphinate metabolism	ko00440	2	19	0.140107	1	0	2	https:\\www.genome.jp\dbget-bin\www_bget?map00440	ko00440
Isoquinoline alkaloid biosynthesis	ko00950	7	124	0.141593	1	4	3	https:\\www.genome.jp\dbget-bin\www_bget?map00950	ko00950
Glycerophospholipid metabolism	ko00564	16	343	0.145183	1	10	6	https:\\www.genome.jp\dbget-bin\www_bget?map00564	ko00564
Sulfur metabolism	ko00920	6	105	0.159271	1	1	5	https:\\www.genome.jp\dbget-bin\www_bget?map00920	ko00920
Protein processing in endoplasmic reticulum	ko04141	44	1083	0.161399	1	32	12	https:\\www.genome.jp\dbget-bin\www_bget?map04141	ko04141
Pantothenate and CoA biosynthesis	ko00770	6	108	0.174338	1	2	4	https:\\www.genome.jp\dbget-bin\www_bget?map00770	ko00770
Base excision repair	ko03410	17	381	0.177775	1	11	6	https:\\www.genome.jp\dbget-bin\www_bget?map03410	ko03410
Carotenoid biosynthesis	ko00906	7	133	0.181571	1	6	1	https:\\www.genome.jp\dbget-bin\www_bget?map00906	ko00906
Glycosphingolipid biosynthesis - lacto and neolacto series	ko00601	1	6	0.191342	1	1	0	https:\\www.genome.jp\dbget-bin\www_bget?map00601	ko00601
Glycosphingolipid biosynthesis - globo and isoglobo series	ko00603	2	24	0.202544	1	2	0	https:\\www.genome.jp\dbget-bin\www_bget?map00603	ko00603
DNA replication	ko03030	9	188	0.209181	1	7	2	https:\\www.genome.jp\dbget-bin\www_bget?map03030	ko03030
Biosynthesis of unsaturated fatty acids	ko01040	5	91	0.21019	1	2	3	https:\\www.genome.jp\dbget-bin\www_bget?map01040	ko01040
Fatty acid degradation	ko00071	11	240	0.215921	1	5	6	https:\\www.genome.jp\dbget-bin\www_bget?map00071	ko00071
Nitrogen metabolism	ko00910	5	92	0.216446	1	1	4	https:\\www.genome.jp\dbget-bin\www_bget?map00910	ko00910
Ribosome	ko03010	35	875	0.219219	1	18	17	https:\\www.genome.jp\dbget-bin\www_bget?map03010	ko03010
Flavonoid biosynthesis	ko00941	12	268	0.225096	1	9	3	https:\\www.genome.jp\dbget-bin\www_bget?map00941	ko00941
Terpenoid backbone biosynthesis	ko00900	8	169	0.236071	1	5	3	https:\\www.genome.jp\dbget-bin\www_bget?map00900	ko00900
Biotin metabolism	ko00780	3	52	0.27059	1	3	0	https:\\www.genome.jp\dbget-bin\www_bget?map00780	ko00780
Benzoxazinoid biosynthesis	ko00402	2	31	0.293394	1	2	0	https:\\www.genome.jp\dbget-bin\www_bget?map00402	ko00402
Monobactam biosynthesis	ko00261	2	31	0.293394	1	0	2	https:\\www.genome.jp\dbget-bin\www_bget?map00261	ko00261
Proteasome	ko03050	12	286	0.294273	1	11	1	https:\\www.genome.jp\dbget-bin\www_bget?map03050	ko03050
beta-Alanine metabolism	ko00410	9	208	0.299514	1	3	6	https:\\www.genome.jp\dbget-bin\www_bget?map00410	ko00410
Glycerolipid metabolism	ko00561	15	370	0.308484	1	11	4	https:\\www.genome.jp\dbget-bin\www_bget?map00561	ko00561
Pyruvate metabolism	ko00620	17	425	0.311864	1	9	8	https:\\www.genome.jp\dbget-bin\www_bget?map00620	ko00620
Vitamin B6 metabolism	ko00750	2	34	0.332157	1	0	2	https:\\www.genome.jp\dbget-bin\www_bget?map00750	ko00750
Phenylalanine, tyrosine and tryptophan biosynthesis	ko00400	6	137	0.341856	1	5	1	https:\\www.genome.jp\dbget-bin\www_bget?map00400	ko00400
Brassinosteroid biosynthesis	ko00905	3	67	0.413494	1	2	1	https:\\www.genome.jp\dbget-bin\www_bget?map00905	ko00905
Ether lipid metabolism	ko00565	4	102	0.475743	1	1	3	https:\\www.genome.jp\dbget-bin\www_bget?map00565	ko00565
ABC transporters	ko02010	11	307	0.502778	1	3	8	https:\\www.genome.jp\dbget-bin\www_bget?map02010	ko02010
Inositol phosphate metabolism	ko00562	11	308	0.507126	1	6	5	https:\\www.genome.jp\dbget-bin\www_bget?map00562	ko00562
Carbon fixation in photosynthetic organisms	ko00710	10	281	0.515408	1	5	5	https:\\www.genome.jp\dbget-bin\www_bget?map00710	ko00710
Peroxisome	ko04146	16	455	0.517641	1	10	6	https:\\www.genome.jp\dbget-bin\www_bget?map04146	ko04146
Steroid biosynthesis	ko00100	3	82	0.546553	1	2	1	https:\\www.genome.jp\dbget-bin\www_bget?map00100	ko00100
Glycosphingolipid biosynthesis - ganglio series	ko00604	3	84	0.562946	1	2	1	https:\\www.genome.jp\dbget-bin\www_bget?map00604	ko00604
Fatty acid elongation	ko00062	3	86	0.578973	1	2	1	https:\\www.genome.jp\dbget-bin\www_bget?map00062	ko00062
Ascorbate and aldarate metabolism	ko00053	14	416	0.587767	1	9	5	https:\\www.genome.jp\dbget-bin\www_bget?map00053	ko00053
Lysine degradation	ko00310	7	209	0.593257	1	3	4	https:\\www.genome.jp\dbget-bin\www_bget?map00310	ko00310
Sphingolipid metabolism	ko00600	5	150	0.600721	1	4	1	https:\\www.genome.jp\dbget-bin\www_bget?map00600	ko00600
Arginine and proline metabolism	ko00330	16	487	0.627296	1	10	6	https:\\www.genome.jp\dbget-bin\www_bget?map00330	ko00330
MAPK signaling pathway - plant	ko04016	49	1462	0.627298	1	33	16	https:\\www.genome.jp\dbget-bin\www_bget?map04016	ko04016
Linoleic acid metabolism	ko00591	3	93	0.632061	1	3	0	https:\\www.genome.jp\dbget-bin\www_bget?map00591	ko00591
Glutathione metabolism	ko00480	30	909	0.642494	1	24	6	https:\\www.genome.jp\dbget-bin\www_bget?map00480	ko00480
Mismatch repair	ko03430	6	190	0.651129	1	4	2	https:\\www.genome.jp\dbget-bin\www_bget?map03430	ko03430
Viral life cycle - HIV-1	ko03250	3	96	0.65334	1	2	1	https:\\www.genome.jp\dbget-bin\www_bget?map03250	ko03250
RNA degradation	ko03018	15	466	0.656461	1	11	4	https:\\www.genome.jp\dbget-bin\www_bget?map03018	ko03018
Pyrimidine metabolism	ko00240	7	223	0.660668	1	5	2	https:\\www.genome.jp\dbget-bin\www_bget?map00240	ko00240
Ubiquitin mediated proteolysis	ko04120	15	468	0.662849	1	11	4	https:\\www.genome.jp\dbget-bin\www_bget?map04120	ko04120
Sulfur relay system	ko04122	1	32	0.678003	1	0	1	https:\\www.genome.jp\dbget-bin\www_bget?map04122	ko04122
Phagosome	ko04145	11	354	0.689911	1	4	7	https:\\www.genome.jp\dbget-bin\www_bget?map04145	ko04145
Propanoate metabolism	ko00640	3	105	0.711805	1	1	2	https:\\www.genome.jp\dbget-bin\www_bget?map00640	ko00640
Tropane, piperidine and pyridine alkaloid biosynthesis	ko00960	3	106	0.717807	1	3	0	https:\\www.genome.jp\dbget-bin\www_bget?map00960	ko00960
Nucleotide excision repair	ko03420	5	175	0.731849	1	3	2	https:\\www.genome.jp\dbget-bin\www_bget?map03420	ko03420
Biosynthesis of nucleotide sugars	ko01250	11	367	0.733379	1	9	2	https:\\www.genome.jp\dbget-bin\www_bget?map01250	ko01250
Flavone and flavonol biosynthesis	ko00944	3	115	0.767512	1	3	0	https:\\www.genome.jp\dbget-bin\www_bget?map00944	ko00944
N-Glycan biosynthesis	ko00510	5	185	0.774595	1	4	1	https:\\www.genome.jp\dbget-bin\www_bget?map00510	ko00510
Glycolysis / Gluconeogenesis	ko00010	16	541	0.77981	1	12	4	https:\\www.genome.jp\dbget-bin\www_bget?map00010	ko00010
Lysine biosynthesis	ko00300	1	43	0.781955	1	1	0	https:\\www.genome.jp\dbget-bin\www_bget?map00300	ko00300
Citrate cycle (TCA cycle)	ko00020	4	155	0.791308	1	3	1	https:\\www.genome.jp\dbget-bin\www_bget?map00020	ko00020
Various types of N-glycan biosynthesis	ko00513	4	158	0.803431	1	3	1	https:\\www.genome.jp\dbget-bin\www_bget?map00513	ko00513
SNARE interactions in vesicular transport	ko04130	2	88	0.815302	1	2	0	https:\\www.genome.jp\dbget-bin\www_bget?map04130	ko04130
Ribosome biogenesis in eukaryotes	ko03008	8	298	0.816869	1	5	3	https:\\www.genome.jp\dbget-bin\www_bget?map03008	ko03008
Butanoate metabolism	ko00650	1	49	0.823733	1	1	0	https:\\www.genome.jp\dbget-bin\www_bget?map00650	ko00650
Nucleotide metabolism	ko01232	7	278	0.853343	1	5	2	https:\\www.genome.jp\dbget-bin\www_bget?map01232	ko01232
Glycosaminoglycan degradation	ko00531	5	211	0.861188	1	4	1	https:\\www.genome.jp\dbget-bin\www_bget?map00531	ko00531
Basal transcription factors	ko03022	3	138	0.862644	1	0	3	https:\\www.genome.jp\dbget-bin\www_bget?map03022	ko03022
Photosynthesis	ko00195	3	148	0.892026	1	2	1	https:\\www.genome.jp\dbget-bin\www_bget?map00195	ko00195
Pentose and glucuronate interconversions	ko00040	25	898	0.89666	1	21	4	https:\\www.genome.jp\dbget-bin\www_bget?map00040	ko00040
Ubiquinone and other terpenoid-quinone biosynthesis	ko00130	3	156	0.911334	1	2	1	https:\\www.genome.jp\dbget-bin\www_bget?map00130	ko00130
Homologous recombination	ko03440	4	200	0.920267	1	3	1	https:\\www.genome.jp\dbget-bin\www_bget?map03440	ko03440
Thiamine metabolism	ko00730	1	76	0.932355	1	0	1	https:\\www.genome.jp\dbget-bin\www_bget?map00730	ko00730
Aminoacyl-tRNA biosynthesis	ko00970	6	291	0.941373	1	1	5	https:\\www.genome.jp\dbget-bin\www_bget?map00970	ko00970
Oxidative phosphorylation	ko00190	18	721	0.946464	1	10	8	https:\\www.genome.jp\dbget-bin\www_bget?map00190	ko00190
Fructose and mannose metabolism	ko00051	5	264	0.954273	1	4	1	https:\\www.genome.jp\dbget-bin\www_bget?map00051	ko00051
Autophagy - other	ko04136	1	100	0.971148	1	1	0	https:\\www.genome.jp\dbget-bin\www_bget?map04136	ko04136
Endocytosis	ko04144	22	903	0.971461	1	14	8	https:\\www.genome.jp\dbget-bin\www_bget?map04144	ko04144
D-Amino acid metabolism	ko00470	3	205	0.975269	1	2	1	https:\\www.genome.jp\dbget-bin\www_bget?map00470	ko00470
Cysteine and methionine metabolism	ko00270	24	1013	0.98399	1	21	3	https:\\www.genome.jp\dbget-bin\www_bget?map00270	ko00270
Alanine, aspartate and glutamate metabolism	ko00250	2	175	0.985288	1	1	1	https:\\www.genome.jp\dbget-bin\www_bget?map00250	ko00250
Phenylpropanoid biosynthesis	ko00940	31	1268	0.986933	1	21	10	https:\\www.genome.jp\dbget-bin\www_bget?map00940	ko00940
Penicillin and cephalosporin biosynthesis	ko00311	2	183	0.988496	1	1	1	https:\\www.genome.jp\dbget-bin\www_bget?map00311	ko00311
Metabolic pathways	ko01100	454	14056	0.988548	1	318	136	https:\\www.genome.jp\dbget-bin\www_bget?map01100	ko01100
2-Oxocarboxylic acid metabolism	ko01210	1	128	0.989333	1	1	0	https:\\www.genome.jp\dbget-bin\www_bget?map01210	ko01210
mRNA surveillance pathway	ko03015	8	536	0.998446	1	5	3	https:\\www.genome.jp\dbget-bin\www_bget?map03015	ko03015
Diterpenoid biosynthesis	ko00904	4	442	0.99988	1	1	3	https:\\www.genome.jp\dbget-bin\www_bget?map00904	ko00904
Nucleocytoplasmic transport	ko03013	13	895	0.999945	1	7	6	https:\\www.genome.jp\dbget-bin\www_bget?map03013	ko03013
Biosynthesis of amino acids	ko01230	30	2110	1	1	20	10	https:\\www.genome.jp\dbget-bin\www_bget?map01230	ko01230
Biosynthesis of secondary metabolites	ko01110	279	10587	1	1	177	102	https:\\www.genome.jp\dbget-bin\www_bget?map01110	ko01110
Spliceosome	ko03040	21	1757	1	1	14	7	https:\\www.genome.jp\dbget-bin\www_bget?map03040	ko03040
Cyanoamino acid metabolism	ko00460	16	1576	1	1	9	7	https:\\www.genome.jp\dbget-bin\www_bget?map00460	ko00460
Pentose phosphate pathway	ko00030	2	847	1	1	1	1	https:\\www.genome.jp\dbget-bin\www_bget?map00030	ko00030
Glyoxylate and dicarboxylate metabolism	ko00630	11	1669	1	1	6	5	https:\\www.genome.jp\dbget-bin\www_bget?map00630	ko00630
Glycine, serine and threonine metabolism	ko00260	13	1864	1	1	8	5	https:\\www.genome.jp\dbget-bin\www_bget?map00260	ko00260
One carbon pool by folate	ko00670	3	1437	1	1	1	2	https:\\www.genome.jp\dbget-bin\www_bget?map00670	ko00670
Biosynthesis of cofactors	ko01240	25	3098	1	1	16	9	https:\\www.genome.jp\dbget-bin\www_bget?map01240	ko01240
Porphyrin metabolism	ko00860	8	1859	1	1	5	3	https:\\www.genome.jp\dbget-bin\www_bget?map00860	ko00860
Carbon metabolism	ko01200	25	2828	1	1	14	11	https:\\www.genome.jp\dbget-bin\www_bget?map01200	ko01200
