# Supplementary material for: Transcriptome analysis reveals rootstock-driven effects on growth and photosynthesis in Camellia chekiangoleosa: A phenotypic and biochemical perspective
Source: PLoS One. 2025 Sep 3;20(9):e0331313. doi: 10.1371/journal.pone.0331313 (PMC12407475; doi:10.1371/journal.pone.0331313)
Supplement: S3 Table — (XLSX) [file pone.0331313.s006.xlsx]

## Sheet: Sheet1
Table S3. Gene expression of plant hormones biosynthesis and signal transduction pathways.
Phytohormones		Index	RCo_vs_RCc.log2FoldChange	RCy_vs_RCc.log2FoldChange	KEGG	KEGG pathway	NR	Swissprot	Tremble	KOG	GO	Pfam	TF-Family	TF-Category	TF-Classification
Gibberellin	GID1	maker-HiC_scaffold_6-snap-679.0	-1.07419	-1.1136	K14493 gibberellin receptor GID1 [EC:3.-.-.-] | (RefSeq) GID1b-1; hypothetical protein (A)	ko04075: Plant hormone signal transduction	PREDICTED: probable carboxylesterase 15 [Ipomoea nil]	CXE15_ARATH RecName: Full=Probable carboxylesterase 15; AltName: Full=AtCXE15; EC=3.1.1.1;	A0A7J7GBE5_CAMSI RecName: Full=Abhydrolase_3 domain-containing protein {ECO:0000259|Pfam:PF07859};	At5g06570	GO:0016787,hydrolase activity; GO:0080030,methyl indole-3-acetate esterase activity; GO:0003674,molecular_function; GO:0003824,catalytic activity; GO:0016788,hydrolase activity, acting on ester bonds; GO:0052689,carboxylic ester hydrolase activity	PF07859.13:alpha/beta hydrolase fold	--	--	--
		maker-HiC_scaffold_13-snap-96.21	0.264233	1.03322	K14493 gibberellin receptor GID1 [EC:3.-.-.-] | (RefSeq) gibberellin receptor GID1C isoform X1 (A)	ko04075: Plant hormone signal transduction	CXE carboxylesterase [Actinidia deliciosa]	CXE16_ARATH RecName: Full=Probable carboxylesterase 16; AltName: Full=AtCXE16; EC=3.1.1.1;	A0A4S4ESC6_CAMSI RecName: Full=Abhydrolase_3 domain-containing protein {ECO:0000259|Pfam:PF07859};	At3g27320	GO:0016787,hydrolase activity; GO:0080030,methyl indole-3-acetate esterase activity; GO:0003674,molecular_function; GO:0003824,catalytic activity; GO:0016788,hydrolase activity, acting on ester bonds; GO:0052689,carboxylic ester hydrolase activity	PF07859.13:alpha/beta hydrolase fold	--	--	--
		maker-HiC_scaffold_6-snap-847.1	-0.448355	-1.41748	K14493 gibberellin receptor GID1 [EC:3.-.-.-] | (RefSeq) GID1b-1; hypothetical protein (A)	ko04075: Plant hormone signal transduction	Alpha/beta-Hydrolases superfamily protein [Theobroma cacao]	CXE15_ARATH RecName: Full=Probable carboxylesterase 15; AltName: Full=AtCXE15; EC=3.1.1.1;	A0A4S4EH03_CAMSI RecName: Full=Abhydrolase_3 domain-containing protein {ECO:0000259|Pfam:PF07859};	At5g06570	GO:0016787,hydrolase activity; GO:0080030,methyl indole-3-acetate esterase activity; GO:0003674,molecular_function; GO:0003824,catalytic activity; GO:0016788,hydrolase activity, acting on ester bonds; GO:0052689,carboxylic ester hydrolase activity	PF07859.13:alpha/beta hydrolase fold	--	--	--
	GID2	snap_masked-HiC_scaffold_3-processed-220.19	-0.304576	-1.26684	K14495 F-box protein GID2 | (RefSeq) LOW QUALITY PROTEIN: F-box protein GID2 (A)	ko04075: Plant hormone signal transduction	GA signaling F-Box [Actinidia deliciosa]	GID2_ARATH RecName: Full=F-box protein GID2; AltName: Full=Protein SLEEPY 1;	A0A7J7HU60_CAMSI RecName: Full=F-box domain-containing protein {ECO:0000259|SMART:SM00256};	At4g24210	GO:0005634,nucleus; GO:0019005,SCF ubiquitin ligase complex; GO:0009740,gibberellic acid mediated signaling pathway; GO:0016567,protein ubiquitination; GO:0031146,SCF-dependent proteasomal ubiquitin-dependent protein catabolic process; GO:0010162,seed dormancy process; GO:0009845,seed germination; GO:0007154,cell communication; GO:0007165,signal transduction; GO:0008150,biological_process; GO:000…	PF00646.33:F-box domain	--	--	--
	DELLA	novel.28808	-2.2384	0	K14494 DELLA protein | (RefSeq) hypothetical protein (A)	ko04075: Plant hormone signal transduction	hypothetical protein PRUPE_1G119100 [Prunus persica]	RGL2_ARATH RecName: Full=DELLA protein RGL2 {ECO:0000303|PubMed:11877383}; AltName: Full=GRAS family protein 15; Short=AtGRAS-15; AltName: Full=RGA-like protein 2 {ECO:0000303|PubMed:11877383}; AltName: Full=Scarecrow-like protein 19 {ECO:0000303|PubMed:10341448}; Short=AtSCL19 {ECO:0000303|PubMed:10341448};	A0A2R6PVU9_ACTCC SubName: Full=DELLA protein {ECO:0000313|EMBL:PSR97901.1};	At3g03450	GO:0005634,nucleus; GO:0003700,DNA-binding transcription factor activity; GO:0043565,sequence-specific DNA binding; GO:0030154,cell differentiation; GO:0006952,defense response; GO:0009908,flower development; GO:0009740,gibberellic acid mediated signaling pathway; GO:0042538,hyperosmotic salinity response; GO:0009867,jasmonic acid mediated signaling pathway; GO:0009938,negative regulation of gibb…	PF03514.14:GRAS domain family	GRAS	TF	GRAS
	TF	maker-HiC_scaffold_10-snap-1805.29	4.01117	3.95267	K12126 phytochrome-interacting factor 3 | (RefSeq) transcription factor PIF3 (A)	ko04075: Plant hormone signal transduction; ko04712: Circadian rhythm - plant	unnamed protein product, partial [Vitis vinifera]	SPT_ARATH RecName: Full=Transcription factor SPATULA; AltName: Full=Basic helix-loop-helix protein 24; Short=AtbHLH24; Short=bHLH 24; AltName: Full=Transcription factor EN 99; AltName: Full=bHLH transcription factor bHLH024;	A0A7J7IA13_CAMSI RecName: Full=BHLH domain-containing protein {ECO:0000259|PROSITE:PS50888};	At4g36930	GO:0005634,nucleus; GO:0003700,DNA-binding transcription factor activity; GO:0042802,identical protein binding; GO:0046983,protein dimerization activity; GO:0000976,transcription regulatory region sequence-specific DNA binding; GO:0048440,carpel development; GO:0007623,circadian rhythm; GO:0010154,fruit development; GO:0010187,negative regulation of seed germination; GO:0009409,response to cold; …	PF00010.26:Helix-loop-helix DNA-binding domain	bHLH	TF	bHLH
Abscisic Acid	PYR/PYL/RCAR	augustus_masked-HiC_scaffold_14-processed-964.30	1.8537	1.30341	K14496 abscisic acid receptor PYR/PYL family | (RefSeq) abscisic acid receptor PYL1-like (A)	ko04016: MAPK signaling pathway - plant; ko04075: Plant hormone signal transduction	PREDICTED: abscisic acid receptor PYR1-like [Ziziphus jujuba]	PYL1_ARATH RecName: Full=Abscisic acid receptor PYL1; AltName: Full=ABI1-binding protein 6; AltName: Full=PYR1-like protein 1; AltName: Full=Regulatory components of ABA receptor 9;	A0A4S4EII1_CAMSI SubName: Full=Uncharacterized protein {ECO:0000313|EMBL:THG15932.1};	At5g46790	GO:0005737,cytoplasm; GO:0005634,nucleus; GO:0005886,plasma membrane; GO:0009536,plastid; GO:0010427,abscisic acid binding; GO:0042802,identical protein binding; GO:0042803,protein homodimerization activity; GO:0004864,protein phosphatase inhibitor activity; GO:0038023,signaling receptor activity; GO:0009738,abscisic acid-activated signaling pathway; GO:0006952,defense response; GO:0080163,regula…	PF10604.9:Polyketide cyclase / dehydrase and lipid transport	--	--	--
		maker-HiC_scaffold_1-snap-2128.39	-0.689448	-1.09115	K14496 abscisic acid receptor PYR/PYL family | (RefSeq) abscisic acid receptor PYL9-like (A)	ko04016: MAPK signaling pathway - plant; ko04075: Plant hormone signal transduction	PREDICTED: abscisic acid receptor PYL9-like [Fragaria vesca subsp. vesca]	PYL9_ARATH RecName: Full=Abscisic acid receptor PYL9; AltName: Full=ABI1-binding protein 4; AltName: Full=PYR1-like protein 9; AltName: Full=Regulatory components of ABA receptor 1;	A0A7J7HKY2_CAMSI SubName: Full=Uncharacterized protein {ECO:0000313|EMBL:KAF5953195.1};	At1g01360	GO:0005737,cytoplasm; GO:0005634,nucleus; GO:0005886,plasma membrane; GO:0010427,abscisic acid binding; GO:0042803,protein homodimerization activity; GO:0004864,protein phosphatase inhibitor activity; GO:0038023,signaling receptor activity; GO:0009738,abscisic acid-activated signaling pathway; GO:0080163,regulation of protein serine/threonine phosphatase activity; GO:0003674,molecular_function; G…	PF10604.9:Polyketide cyclase / dehydrase and lipid transport	--	--	--
	ABF	augustus_masked-HiC_scaffold_3-processed-251.0	1.4489	0.420513	K14432 ABA responsive element binding factor | (RefSeq) ABSCISIC ACID-INSENSITIVE 5-like protein 2 (A)	ko04075: Plant hormone signal transduction	hypothetical protein CDL12_06207 [Handroanthus impetiginosus]	BZIP4_ARATH RecName: Full=Basic leucine zipper 4 {ECO:0000303|PubMed:11906833}; Short=AtbZIP4 {ECO:0000303|PubMed:11906833};	A0A7J7HTY3_CAMSI RecName: Full=BZIP domain-containing protein {ECO:0000259|PROSITE:PS50217};	At1g59530	GO:0005634,nucleus; GO:0003700,DNA-binding transcription factor activity; GO:0000976,transcription regulatory region sequence-specific DNA binding; GO:0045893,positive regulation of transcription, DNA-templated; GO:0003674,molecular_function; GO:0140110,transcription regulator activity; GO:0001067,regulatory region nucleic acid binding; GO:0003676,nucleic acid binding; GO:0003677,DNA binding; GO:…	PF00170.21:bZIP transcription factor	bZIP	TF	bZIP
Auxin	AUX/IAA	novel.13340	3.43448	5.16009	K14484 auxin-responsive protein IAA | (RefSeq) auxin-responsive protein IAA11 (A)	ko04075: Plant hormone signal transduction	unnamed protein product [Coffea canephora]	IAA11_ARATH RecName: Full=Auxin-responsive protein IAA11; AltName: Full=Indoleacetic acid-induced protein 11;	A0A7J7GDQ3_CAMSI RecName: Full=Auxin-responsive protein {ECO:0000256|RuleBase:RU004549};	At4g28640	GO:0005634,nucleus; GO:0009734,auxin-activated signaling pathway; GO:0006355,regulation of transcription, DNA-templated; GO:0007154,cell communication; GO:0007165,signal transduction; GO:0008150,biological_process; GO:0009719,response to endogenous stimulus; GO:0009725,response to hormone; GO:0009733,response to auxin; GO:0009755,hormone-mediated signaling pathway; GO:0009987,cellular process; GO…	PF02309.16:AUX/IAA family	AUX/IAA	TR	AUX/IAA
		novel.17725	0	-2.16877	K14484 auxin-responsive protein IAA | (RefSeq) auxin-responsive protein IAA29-like (A)	ko04075: Plant hormone signal transduction	auxin early response protein AUX/IAA29 [Camellia sinensis]	IAA7_ARATH RecName: Full=Auxin-responsive protein IAA7; AltName: Full=Auxin resistant 2; AltName: Full=Indoleacetic acid-induced protein 7;	A0A7J7G674_CAMSI RecName: Full=Auxin-responsive protein {ECO:0000256|RuleBase:RU004549};	At4g32280_1	GO:0005634,nucleus; GO:0003700,DNA-binding transcription factor activity; GO:0000976,transcription regulatory region sequence-specific DNA binding; GO:0009734,auxin-activated signaling pathway; GO:0009630,gravitropism; GO:0009733,response to auxin; GO:0009753,response to jasmonic acid; GO:0009414,response to water deprivation; GO:0009611,response to wounding; GO:0003674,molecular_function; GO:014…	PF02309.16:AUX/IAA family	AUX/IAA	TR	AUX/IAA
		maker-HiC_scaffold_6-snap-278.2	-0.986947	-2.42781	K14484 auxin-responsive protein IAA | (RefSeq) auxin-responsive protein IAA11-like isoform X1 (A)	ko04075: Plant hormone signal transduction	auxin-responsive protein IAA11-like [Hevea brasiliensis]	IAA13_ARATH RecName: Full=Auxin-responsive protein IAA13; AltName: Full=Indoleacetic acid-induced protein 13;	A0A4S4DYC1_CAMSI RecName: Full=Auxin-responsive protein {ECO:0000256|RuleBase:RU004549};	At2g33310	GO:0005634,nucleus; GO:0003700,DNA-binding transcription factor activity; GO:0042802,identical protein binding; GO:0009734,auxin-activated signaling pathway; GO:0009733,response to auxin; GO:0003674,molecular_function; GO:0140110,transcription regulator activity; GO:0005488,binding; GO:0005515,protein binding; GO:0007154,cell communication; GO:0007165,signal transduction; GO:0008150,biological_pr…	PF02309.16:AUX/IAA family	AUX/IAA	TR	AUX/IAA
	ARF	novel.32045	1.59094	1.91366	K14486 auxin response factor | (RefSeq) auxin response factor 3-like isoform X1 (A)	ko04075: Plant hormone signal transduction	auxin response factor 28 [Camellia sinensis]	ARFO_ORYSJ RecName: Full=Auxin response factor 15; AltName: Full=ETTIN-like protein 1; AltName: Full=OsETTIN1;	A0A4S4F3I3_CAMSI RecName: Full=F-box domain-containing protein {ECO:0000259|PROSITE:PS50181};	At2g33860	GO:0005634,nucleus; GO:0003677,DNA binding; GO:0009734,auxin-activated signaling pathway; GO:0006355,regulation of transcription, DNA-templated; GO:0003674,molecular_function; GO:0003676,nucleic acid binding; GO:0005488,binding; GO:0097159,organic cyclic compound binding; GO:1901363,heterocyclic compound binding; GO:0007154,cell communication; GO:0007165,signal transduction; GO:0008150,biological…	--	--	--	--
		maker-HiC_scaffold_6-snap-1017.3	-2.64908	0	K14486 auxin response factor | (RefSeq) auxin response factor 1-like (A)	ko04075: Plant hormone signal transduction	PREDICTED: auxin response factor 23 isoform X1 [Vitis vinifera]	ARFW_ORYSJ RecName: Full=Auxin response factor 23; AltName: Full=OsARF1;	A0A4V3WJN8_CAMSI RecName: Full=Auxin response factor {ECO:0000256|RuleBase:RU004561};	At1g59750	GO:0005634,nucleus; GO:0003677,DNA binding; GO:0009734,auxin-activated signaling pathway; GO:0006355,regulation of transcription, DNA-templated; GO:0003674,molecular_function; GO:0003676,nucleic acid binding; GO:0005488,binding; GO:0097159,organic cyclic compound binding; GO:1901363,heterocyclic compound binding; GO:0007154,cell communication; GO:0007165,signal transduction; GO:0008150,biological…	PF06507.13:Auxin response factor	B3-ARF	TF	B3->B3-ARF
	GH3	maker-HiC_scaffold_6-snap-1165.24	3.8949	3.27358	K14487 auxin responsive GH3 gene family | (RefSeq) LOW QUALITY PROTEIN: probable indole-3-acetic acid-amido synthetase GH3.1 (A)	ko04075: Plant hormone signal transduction	auxin early response protein GH3.1 [Camellia sinensis]	GH31_ARATH RecName: Full=Probable indole-3-acetic acid-amido synthetase GH3.1; EC=6.3.2.-; AltName: Full=Auxin-responsive GH3-like protein 1; Short=AtGH3-1;	A0A7J7G8K7_CAMSI SubName: Full=Uncharacterized protein {ECO:0000313|EMBL:KAF5937093.1};	At2g14960	GO:0005737,cytoplasm; GO:0016881,acid-amino acid ligase activity; GO:0009733,response to auxin; GO:0003674,molecular_function; GO:0003824,catalytic activity; GO:0016874,ligase activity; GO:0016879,ligase activity, forming carbon-nitrogen bonds; GO:0008150,biological_process; GO:0009719,response to endogenous stimulus; GO:0009725,response to hormone; GO:0010033,response to organic substance; GO:00…	PF03321.13:GH3 auxin-responsive promoter	--	--	--
		maker-HiC_scaffold_6-snap-1170.0	3.22024	2.32954	K14487 auxin responsive GH3 gene family | (RefSeq) LOW QUALITY PROTEIN: probable indole-3-acetic acid-amido synthetase GH3.1 (A)	ko04075: Plant hormone signal transduction	auxin early response protein GH3.1 [Camellia sinensis]	GH31_ARATH RecName: Full=Probable indole-3-acetic acid-amido synthetase GH3.1; EC=6.3.2.-; AltName: Full=Auxin-responsive GH3-like protein 1; Short=AtGH3-1;	A0A7J7G8K7_CAMSI SubName: Full=Uncharacterized protein {ECO:0000313|EMBL:KAF5937093.1};	At2g14960	GO:0005737,cytoplasm; GO:0016881,acid-amino acid ligase activity; GO:0009733,response to auxin; GO:0003674,molecular_function; GO:0003824,catalytic activity; GO:0016874,ligase activity; GO:0016879,ligase activity, forming carbon-nitrogen bonds; GO:0008150,biological_process; GO:0009719,response to endogenous stimulus; GO:0009725,response to hormone; GO:0010033,response to organic substance; GO:00…	PF03321.13:GH3 auxin-responsive promoter	--	--	--
		maker-HiC_scaffold_8-snap-97.3	-2.68865	-1.45907	K14487 auxin responsive GH3 gene family | (RefSeq) putative indole-3-acetic acid-amido synthetase GH3.9 (A)	ko04075: Plant hormone signal transduction	auxin early response protein GH3.9 [Camellia sinensis]	GH39_ARATH RecName: Full=Putative indole-3-acetic acid-amido synthetase GH3.9; EC=6.3.2.-; AltName: Full=Auxin-responsive GH3-like protein 9; Short=AtGH3-9;	A0A1X9QDQ8_CAMSI SubName: Full=Auxin early response protein GH3.9 {ECO:0000313|EMBL:ARQ20711.1};	At2g47750	GO:0009941,chloroplast envelope; GO:0005737,cytoplasm; GO:0016881,acid-amino acid ligase activity; GO:0003674,molecular_function; GO:0003824,catalytic activity; GO:0016874,ligase activity; GO:0016879,ligase activity, forming carbon-nitrogen bonds; GO:0005575,cellular_component; GO:0005622,intracellular anatomical structure; GO:0009507,chloroplast; GO:0009526,plastid envelope; GO:0009536,plastid; …	PF03321.13:GH3 auxin-responsive promoter	--	--	--
	SAUR	novel.12855	1.27453	-0.15949	K14488 SAUR family protein | (RefSeq) auxin-responsive protein SAUR50-like (A)	ko04075: Plant hormone signal transduction	auxin-responsive protein SAUR50-like [Durio zibethinus]	SAU50_ARATH RecName: Full=Auxin-responsive protein SAUR50 {ECO:0000303|PubMed:12036261}; AltName: Full=Protein SMALL AUXIN UP RNA 50 {ECO:0000303|PubMed:12036261};	A0A7J7H209_CAMSI SubName: Full=Uncharacterized protein {ECO:0000313|EMBL:KAF5946990.1};	At1g75580	GO:0009734,auxin-activated signaling pathway; GO:0040008,regulation of growth; GO:0007154,cell communication; GO:0007165,signal transduction; GO:0008150,biological_process; GO:0009719,response to endogenous stimulus; GO:0009725,response to hormone; GO:0009733,response to auxin; GO:0009755,hormone-mediated signaling pathway; GO:0009987,cellular process; GO:0010033,response to organic substance; GO…	PF02519.14:Auxin responsive protein	--	--	--
Cytokinin	B-ARR	maker-HiC_scaffold_14-snap-280.43	-1.15263	-1.04484	K14491 two-component response regulator ARR-B family | (RefSeq) two-component response regulator ARR18 isoform X2 (A)	ko04075: Plant hormone signal transduction	myb family transcription factor EFM-like [Durio zibethinus]	EFM_ARATH RecName: Full=Myb family transcription factor EFM {ECO:0000303|PubMed:25132385}; AltName: Full=MYB-domain transcription factor HHO4 {ECO:0000305}; AltName: Full=Protein EARLY FLOWERING MYB {ECO:0000303|PubMed:25132385}; AltName: Full=Protein HRS1 HOMOLOG 4 {ECO:0000305};	A0A7J7I158_CAMSI RecName: Full=HTH myb-type domain-containing protein {ECO:0000259|PROSITE:PS51294};	At2g03500	GO:0005634,nucleus; GO:0003677,DNA binding; GO:0003700,DNA-binding transcription factor activity; GO:0009908,flower development; GO:0009740,gibberellic acid mediated signaling pathway; GO:0010452,histone H3-K36 methylation; GO:0048579,negative regulation of long-day photoperiodism, flowering; GO:1903507,negative regulation of nucleic acid-templated transcription; GO:0006355,regulation of transcri…	PF00249.31:Myb-like DNA-binding domain	GARP-G2-like	TF	GARP->GARP-G2-like
		genemark-HiC_scaffold_4-processed-1039.60	-5.4925	-5.85216	K14491 two-component response regulator ARR-B family | (RefSeq) two-component response regulator ARR18-like (A)	ko04075: Plant hormone signal transduction	PREDICTED: two-component response regulator ORR24-like isoform X2 [Nelumbo nucifera]	ORR22_ORYSI RecName: Full=Two-component response regulator ORR22 {ECO:0000305};	A0A4S4ETM1_CAMSI RecName: Full=Response regulatory domain-containing protein {ECO:0000259|PROSITE:PS50110};	At4g31920	GO:0005634,nucleus; GO:0003700,DNA-binding transcription factor activity; GO:0043565,sequence-specific DNA binding; GO:0009736,cytokinin-activated signaling pathway; GO:0000160,phosphorelay signal transduction system; GO:0045893,positive regulation of transcription, DNA-templated; GO:0003674,molecular_function; GO:0140110,transcription regulator activity; GO:0003676,nucleic acid binding; GO:00036…	PF00072.24:Response regulator receiver domain	Others	TR	Others
		maker-HiC_scaffold_10-snap-443.16	-0.704462	-1.22082	K14491 two-component response regulator ARR-B family | (RefSeq) hypothetical protein (A)	ko04075: Plant hormone signal transduction	PREDICTED: uncharacterized protein LOC100263821 [Vitis vinifera]	MOF1_ORYSJ RecName: Full=Myb family transcription factor MOF1 {ECO:0000305}; AltName: Full=Protein MORE FLORET 1 {ECO:0000303|PubMed:32680975};	A0A4S4DW12_CAMSI RecName: Full=HTH myb-type domain-containing protein {ECO:0000259|PROSITE:PS51294};	At2g40260	GO:0005634,nucleus; GO:0003677,DNA binding; GO:0030154,cell differentiation; GO:0010582,floral meristem determinacy; GO:0010629,negative regulation of gene expression; GO:0006355,regulation of transcription, DNA-templated; GO:0003674,molecular_function; GO:0003676,nucleic acid binding; GO:0005488,binding; GO:0097159,organic cyclic compound binding; GO:1901363,heterocyclic compound binding; GO:000…	PF00249.31:Myb-like DNA-binding domain	GARP-G2-like	TF	GARP->GARP-G2-like
