# Supplementary material for: Transcriptome analysis reveals rootstock-driven effects on growth and photosynthesis in Camellia chekiangoleosa: A phenotypic and biochemical perspective
Source: PLoS One. 2025 Sep 3;20(9):e0331313. doi: 10.1371/journal.pone.0331313 (PMC12407475; doi:10.1371/journal.pone.0331313)
Supplement: S4 Table — (XLSX) [file pone.0331313.s007.xlsx]

## Sheet: Sheet1
Table S4. Gene expression of carbohydrates metabolism pathway.
Enzyme name	EC	Index	RCo_vs_RCc.log2FoldChange	RCy_vs_RCc.log2FoldChange	KEGG	KEGG pathway	NR	Swissprot	Tremble	KOG	GO	Pfam	TF-Family	TF-Category	TF-Classification
4-alpha-glucanotransferase	EC:2.4.1.25	novel.32388	-1.41108	0	K00705 4-alpha-glucanotransferase [EC:2.4.1.25] | (RefSeq) 4-alpha-glucanotransferase DPE2 (A)	ko00500: Starch and sucrose metabolism; ko01100: Metabolic pathways; ko01110: Biosynthesis of secondary metabolites	disproportionating enzyme 2 [Camellia sinensis]	DPE2_ORYSJ RecName: Full=4-alpha-glucanotransferase DPE2; EC=2.4.1.25; AltName: Full=Amylomaltase; AltName: Full=Disproportionating enzyme; Short=D-enzyme; AltName: Full=Protein DISPROPORTIONATING ENZYME 2;	A0A4S4EFG8_CAMSI RecName: Full=Amylomaltase {ECO:0000256|ARBA:ARBA00017155}; EC=2.4.1.25 {ECO:0000256|ARBA:ARBA00012560}; AltName: Full=Disproportionating enzyme {ECO:0000256|ARBA:ARBA00013936};	--	GO:0005829,cytosol; GO:0004134,4-alpha-glucanotransferase activity; GO:0102500,beta-maltose 4-alpha-glucanotransferase activity; GO:2001070,starch binding; GO:0003674,molecular_function; GO:0003824,catalytic activity; GO:0004133,glycogen debranching enzyme activity; GO:0016740,transferase activity; GO:0016757,transferase activity, transferring glycosyl groups; GO:0016758,transferase activity, tra…	PF00686.19:Starch binding domain	--	--	--
Sucrose-phosphate synthase/SPS	EC：2.4.1.14	maker-HiC_scaffold_14-snap-90.1	-1.02916	0	K00696 sucrose-phosphate synthase [EC:2.4.1.14] | (RefSeq) probable sucrose-phosphate synthase 1 isoform X1 (A)	ko00500: Starch and sucrose metabolism; ko01100: Metabolic pathways; ko01110: Biosynthesis of secondary metabolites	sucrose phosphate synthase, partial [Camellia sinensis]	SPSA1_CITUN RecName: Full=Probable sucrose-phosphate synthase 1; EC=2.4.1.14; AltName: Full=UDP-glucose-fructose-phosphate glucosyltransferase 1;	L0GB87_CAMSI RecName: Full=Sucrose-phosphate synthase {ECO:0000256|ARBA:ARBA00012536, ECO:0000256|RuleBase:RU368006}; EC=2.4.1.14 {ECO:0000256|ARBA:ARBA00012536, ECO:0000256|RuleBase:RU368006}; Flags: Fragment;	At5g20280	GO:0016157,sucrose synthase activity; GO:0046524,sucrose-phosphate synthase activity; GO:0005986,sucrose biosynthetic process; GO:0003674,molecular_function; GO:0003824,catalytic activity; GO:0008194,UDP-glycosyltransferase activity; GO:0016740,transferase activity; GO:0016757,transferase activity, transferring glycosyl groups; GO:0016758,transferase activity, transferring hexosyl groups; GO:0035…	PF00534.20:Glycosyl transferases group 1	--	--	--
		maker-HiC_scaffold_5-snap-497.2	-1.03635	0	K00696 sucrose-phosphate synthase [EC:2.4.1.14] | (RefSeq) probable sucrose-phosphate synthase 3 (A)	ko00500: Starch and sucrose metabolism; ko01100: Metabolic pathways; ko01110: Biosynthesis of secondary metabolites	PREDICTED: probable sucrose-phosphate synthase 3 isoform X1 [Vitis vinifera]	SPSA2_CRAPL RecName: Full=Probable sucrose-phosphate synthase 2; EC=2.4.1.14; AltName: Full=UDP-glucose-fructose-phosphate glucosyltransferase 2;	A0A7J7GNU5_CAMSI RecName: Full=Sucrose-phosphate synthase {ECO:0000256|ARBA:ARBA00012536, ECO:0000256|RuleBase:RU368006}; EC=2.4.1.14 {ECO:0000256|ARBA:ARBA00012536, ECO:0000256|RuleBase:RU368006};	At1g04920	GO:0016157,sucrose synthase activity; GO:0046524,sucrose-phosphate synthase activity; GO:0005986,sucrose biosynthetic process; GO:0003674,molecular_function; GO:0003824,catalytic activity; GO:0008194,UDP-glycosyltransferase activity; GO:0016740,transferase activity; GO:0016757,transferase activity, transferring glycosyl groups; GO:0016758,transferase activity, transferring hexosyl groups; GO:0035…	PF00534.20:Glycosyl transferases group 1	--	--	--
β-fructofuranosidase/INV	EC：3.2.1.26	maker-HiC_scaffold_9-snap-113.23	1.34643	1.41915	K01193 beta-fructofuranosidase [EC:3.2.1.26] | (RefSeq) beta-fructofuranosidase, cell wall isozyme-like isoform X1 (A)	ko00052: Galactose metabolism; ko00500: Starch and sucrose metabolism; ko01100: Metabolic pathways; ko01110: Biosynthesis of secondary metabolites	invertase 4 [Camellia sinensis]	INV1_ARATH RecName: Full=Beta-fructofuranosidase, insoluble isoenzyme CWINV1; EC=3.2.1.26; AltName: Full=Cell wall beta-fructosidase 1; Short=AtbetaFRUCT1; AltName: Full=Cell wall invertase 1; Short=AtcwINV1; AltName: Full=Sucrose hydrolase 1; Flags: Precursor;	A0A7J7FW74_CAMSI SubName: Full=Uncharacterized protein {ECO:0000313|EMBL:KAF5931918.1};	At3g13790	GO:0048046,apoplast; GO:0005618,cell wall; GO:0005886,plasma membrane; GO:0004564,beta-fructofuranosidase activity; GO:0005975,carbohydrate metabolic process; GO:0050832,defense response to fungus; GO:0080167,response to karrikin; GO:0009611,response to wounding; GO:0003674,molecular_function; GO:0003824,catalytic activity; GO:0004553,hydrolase activity, hydrolyzing O-glycosyl compounds; GO:00167…	PF00251.20:Glycosyl hydrolases family 32 N-terminal domain	--	--	--
Hexokinase/HK	EC：2.7.1.1	maker-HiC_scaffold_3-snap-66.28	-1.02092	0	K00844 hexokinase [EC:2.7.1.1] | (RefSeq) hexokinase-2, chloroplastic (A)	ko00010: Glycolysis / Gluconeogenesis; ko00051: Fructose and mannose metabolism; ko00052: Galactose metabolism; ko00500: Starch and sucrose metabolism; ko00520: Amino sugar and nucleotide sugar metabolism; ko00524: Neomycin, kanamycin and gentamicin biosynthesis; ko01100: Metabolic pathways; ko01110: Biosynthesis of secondary metabolites; ko01200: Carbon metabolism; ko01250: Biosynthesis of nucle…	hexokinase 2 [Camellia sinensis]	HXK2_TOBAC RecName: Full=Hexokinase-2, chloroplastic; EC=2.7.1.1 {ECO:0000305|PubMed:15670855}; AltName: Full=NtHxK2; Flags: Precursor;	A0A7J7HUT0_CAMSI RecName: Full=Phosphotransferase {ECO:0000256|RuleBase:RU362007}; EC=2.7.1.- {ECO:0000256|RuleBase:RU362007};	At1g47840	GO:0009570,chloroplast stroma; GO:0005829,cytosol; GO:0005739,mitochondrion; GO:0005524,ATP binding; GO:0008865,fructokinase activity; GO:0004340,glucokinase activity; GO:0005536,glucose binding; GO:0019158,mannokinase activity; GO:0001678,cellular glucose homeostasis; GO:0051156,glucose 6-phosphate metabolic process; GO:0006096,glycolytic process; GO:0019318,hexose metabolic process; GO:0000166,…	PF03727.16:Hexokinase	--	--	--
Fructokinase/FK	EC:2.7.1.4	novel.9092	1.52317	0	K00847 fructokinase [EC:2.7.1.4] | (RefSeq) probable fructokinase-4 (A)	ko00051: Fructose and mannose metabolism; ko00500: Starch and sucrose metabolism; ko00520: Amino sugar and nucleotide sugar metabolism; ko01100: Metabolic pathways; ko01110: Biosynthesis of secondary metabolites; ko01250: Biosynthesis of nucleotide sugars	fructokinase [Camellia sinensis]	SCRK3_ARATH RecName: Full=Probable fructokinase-3; EC=2.7.1.4;	W0D7W7_CAMSI SubName: Full=Fructokinase {ECO:0000313|EMBL:AHE93349.1};	At1g50390	GO:0005829,cytosol; GO:0005576,extracellular region; GO:0005524,ATP binding; GO:0008865,fructokinase activity; GO:0006000,fructose metabolic process; GO:0019252,starch biosynthetic process; GO:0000166,nucleotide binding; GO:0003674,molecular_function; GO:0005488,binding; GO:0017076,purine nucleotide binding; GO:0030554,adenyl nucleotide binding; GO:0032553,ribonucleotide binding; GO:0032555,purin…	PF00294.24:pfkB family carbohydrate kinase	--	--	--
Glucose phosphoglucomutase/PGM	EC：5.4.2.2	novel.16711	-2.56967	0	K01835 phosphoglucomutase [EC:5.4.2.2] | (RefSeq) phosphoglucomutase, chloroplastic (A)	ko00010: Glycolysis / Gluconeogenesis; ko00030: Pentose phosphate pathway; ko00052: Galactose metabolism; ko00230: Purine metabolism; ko00500: Starch and sucrose metabolism; ko00520: Amino sugar and nucleotide sugar metabolism; ko01100: Metabolic pathways; ko01110: Biosynthesis of secondary metabolites; ko01250: Biosynthesis of nucleotide sugars	PREDICTED: phosphoglucomutase, chloroplastic isoform X1 [Nelumbo nucifera]	PGMP_PEA RecName: Full=Phosphoglucomutase, chloroplastic; Short=PGM; EC=5.4.2.2; AltName: Full=Glucose phosphomutase; Flags: Precursor;	A0A7J0GWU2_9ERIC RecName: Full=Phosphoglucomutase (alpha-D-glucose-1,6-bisphosphate-dependent) {ECO:0000256|ARBA:ARBA00012728}; EC=5.4.2.2 {ECO:0000256|ARBA:ARBA00012728};	At5g51820	GO:0009507,chloroplast; GO:0000287,magnesium ion binding; GO:0004614,phosphoglucomutase activity; GO:0006006,glucose metabolic process; GO:0003674,molecular_function; GO:0005488,binding; GO:0043167,ion binding; GO:0043169,cation binding; GO:0046872,metal ion binding; GO:0003824,catalytic activity; GO:0016853,isomerase activity; GO:0016866,intramolecular transferase activity; GO:0016868,intramolec…	--	--	--	--
ADP-sugar diphosphatase/APSS	EC：3.6.1.21	novel.13116	0	2.56994	K18447 ADP-sugar diphosphatase [EC:3.6.1.21] | (RefSeq) nudix hydrolase 14, chloroplastic-like isoform X1 (A)	ko00051: Fructose and mannose metabolism; ko00230: Purine metabolism; ko00500: Starch and sucrose metabolism; ko01100: Metabolic pathways; ko01110: Biosynthesis of secondary metabolites	hypothetical protein AALP_AA6G180200, partial [Arabis alpina]	NUD14_ARATH RecName: Full=Nudix hydrolase 14, chloroplastic; Short=AtNUDT14; EC=3.6.1.21; AltName: Full=ADP-sugar diphosphatase; Short=AtASPP; Flags: Precursor;	A0A087GPZ2_ARAAL RecName: Full=Nudix hydrolase domain-containing protein {ECO:0000259|PROSITE:PS51462}; Flags: Fragment;	At4g11980	GO:0009507,chloroplast; GO:0009570,chloroplast stroma; GO:0080042,ADP-glucose pyrophosphohydrolase activity; GO:0080041,ADP-ribose pyrophosphohydrolase activity; GO:0019144,ADP-sugar diphosphatase activity; GO:0046872,metal ion binding; GO:0006753,nucleoside phosphate metabolic process; GO:0019693,ribose phosphate metabolic process; GO:0003674,molecular_function; GO:0003824,catalytic activity; GO…	--	--	--	--
Starch synthase/SS	EC:2.4.1.21	novel.10179	-1.98171	-1.93976	K00703 starch synthase [EC:2.4.1.21] | (RefSeq) granule-bound starch synthase 2, chloroplastic/amyloplastic (A)	ko00500: Starch and sucrose metabolism; ko01100: Metabolic pathways; ko01110: Biosynthesis of secondary metabolites	hypothetical protein POPTR_017G084100v3 [Populus trichocarpa]	SSY2_SOLTU RecName: Full=Granule-bound starch synthase 2, chloroplastic/amyloplastic; EC=2.4.1.21; AltName: Full=Granule-bound starch synthase II; Short=GBSS-II; Short=SS II; Flags: Precursor;	A0A2P2JZG3_RHIMU RecName: Full=Starch synthase, chloroplastic/amyloplastic {ECO:0000256|RuleBase:RU361232}; EC=2.4.1.- {ECO:0000256|RuleBase:RU361232};	At3g01180	GO:0009501,amyloplast; GO:0009507,chloroplast; GO:0033201,alpha-1,4-glucan synthase activity; GO:0004373,glycogen (starch) synthase activity; GO:0009011,starch synthase activity; GO:0019252,starch biosynthetic process; GO:0003674,molecular_function; GO:0003824,catalytic activity; GO:0016740,transferase activity; GO:0016757,transferase activity, transferring glycosyl groups; GO:0016758,transferase…	PF08323.11:Starch synthase catalytic domain	--	--	--
Granule-bound starch synthase/GBSS	EC:2.4.1.242	novel.38264	-3.55074	0	K13679 granule-bound starch synthase [EC:2.4.1.242] | (RefSeq) granule-bound starch synthase 1, chloroplastic/amyloplastic-like (A)	ko00500: Starch and sucrose metabolism; ko01100: Metabolic pathways; ko01110: Biosynthesis of secondary metabolites	waxy 2, partial [Kermadecia pronyensis]	SSG1_MANES RecName: Full=Granule-bound starch synthase 1, chloroplastic/amyloplastic; EC=2.4.1.242; AltName: Full=Granule-bound starch synthase I; Short=GBSS-I; Flags: Precursor;	A0A7J7HVP0_CAMSI RecName: Full=Starch synthase, chloroplastic/amyloplastic {ECO:0000256|RuleBase:RU361232}; EC=2.4.1.- {ECO:0000256|RuleBase:RU361232};	At1g32900	GO:0009501,amyloplast; GO:0009507,chloroplast; GO:0102502,ADP-glucose-starch glucosyltransferase activity; GO:0004373,glycogen (starch) synthase activity; GO:0019252,starch biosynthetic process; GO:0003674,molecular_function; GO:0003824,catalytic activity; GO:0016740,transferase activity; GO:0016757,transferase activity, transferring glycosyl groups; GO:0016758,transferase activity, transferring …	PF08323.11:Starch synthase catalytic domain	--	--	--
		novel.15088	0	-1.9347	K13679 granule-bound starch synthase [EC:2.4.1.242] | (RefSeq) granule-bound starch synthase 1, chloroplastic/amyloplastic-like (A)	ko00500: Starch and sucrose metabolism; ko01100: Metabolic pathways; ko01110: Biosynthesis of secondary metabolites	granule-bound starch synthase I, partial [Camellia impressinervis]	SSG1_ANTMA RecName: Full=Granule-bound starch synthase 1, chloroplastic/amyloplastic; EC=2.4.1.21; AltName: Full=Granule-bound starch synthase I; Short=GBSS-I; Flags: Precursor;	V5JFY5_9ERIC SubName: Full=Granule-bound starch synthase I {ECO:0000313|EMBL:AGN89219.1}; Flags: Fragment;	At1g32900	GO:0009501,amyloplast; GO:0009507,chloroplast; GO:0033201,alpha-1,4-glucan synthase activity; GO:0004373,glycogen (starch) synthase activity; GO:0009011,starch synthase activity; GO:0019252,starch biosynthetic process; GO:0003674,molecular_function; GO:0003824,catalytic activity; GO:0016740,transferase activity; GO:0016757,transferase activity, transferring glycosyl groups; GO:0016758,transferase…	PF13692.6:Glycosyl transferases group 1	--	--	--
		novel.16953	0	-3.51134	K13679 granule-bound starch synthase [EC:2.4.1.242] | (RefSeq) granule-bound starch synthase 1, chloroplastic/amyloplastic-like (A)	ko00500: Starch and sucrose metabolism; ko01100: Metabolic pathways; ko01110: Biosynthesis of secondary metabolites	PREDICTED: granule-bound starch synthase 1, chloroplastic/amyloplastic isoform X1 [Solanum tuberosum]	SSG1_PEA RecName: Full=Granule-bound starch synthase 1, chloroplastic/amyloplastic; EC=2.4.1.242; AltName: Full=Granule-bound starch synthase I; Short=GBSS-I; Flags: Precursor;	A0A4S4EFD7_CAMSI RecName: Full=Glyco_transf_5 domain-containing protein {ECO:0000259|Pfam:PF08323};	At1g32900	GO:0009501,amyloplast; GO:0009507,chloroplast; GO:0102502,ADP-glucose-starch glucosyltransferase activity; GO:0004373,glycogen (starch) synthase activity; GO:0019252,starch biosynthetic process; GO:0003674,molecular_function; GO:0003824,catalytic activity; GO:0016740,transferase activity; GO:0016757,transferase activity, transferring glycosyl groups; GO:0016758,transferase activity, transferring …	PF08323.11:Starch synthase catalytic domain	--	--	--
ADP-glucose pyrophosphorylase/AGPase	EC:2.7.7.27	maker-HiC_scaffold_3-snap-108.16	-2.04607	-2.08413	K00975 glucose-1-phosphate adenylyltransferase [EC:2.7.7.27] | (RefSeq) glucose-1-phosphate adenylyltransferase large subunit, chloroplastic/amyloplastic-like (A)	ko00500: Starch and sucrose metabolism; ko00520: Amino sugar and nucleotide sugar metabolism; ko01100: Metabolic pathways; ko01110: Biosynthesis of secondary metabolites; ko01250: Biosynthesis of nucleotide sugars	ADP glucose pyrophosphorylase [Actinidia deliciosa]	GLGL1_BETVU RecName: Full=Glucose-1-phosphate adenylyltransferase large subunit, chloroplastic/amyloplastic; EC=2.7.7.27; AltName: Full=ADP-glucose pyrophosphorylase; AltName: Full=ADP-glucose synthase; AltName: Full=AGPase S; AltName: Full=Alpha-D-glucose-1-phosphate adenyl transferase; Flags: Precursor;	A0A4S4EEN6_CAMSI RecName: Full=Glucose-1-phosphate adenylyltransferase {ECO:0000256|RuleBase:RU362093}; EC=2.7.7.27 {ECO:0000256|RuleBase:RU362093}; AltName: Full=ADP-glucose pyrophosphorylase {ECO:0000256|RuleBase:RU362093};	At1g27680	GO:0009501,amyloplast; GO:0009507,chloroplast; GO:0005524,ATP binding; GO:0008878,glucose-1-phosphate adenylyltransferase activity; GO:0005978,glycogen biosynthetic process; GO:0019252,starch biosynthetic process; GO:0000166,nucleotide binding; GO:0003674,molecular_function; GO:0005488,binding; GO:0017076,purine nucleotide binding; GO:0030554,adenyl nucleotide binding; GO:0032553,ribonucleotide b…	PF00483.23:Nucleotidyl transferase	--	--	--
		novel.14981	-5.26254	-5.27596	K00975 glucose-1-phosphate adenylyltransferase [EC:2.7.7.27] | (Kazusa) Lj0g3v0050689.1; - (A)	ko00500: Starch and sucrose metabolism; ko00520: Amino sugar and nucleotide sugar metabolism; ko01100: Metabolic pathways; ko01110: Biosynthesis of secondary metabolites; ko01250: Biosynthesis of nucleotide sugars	hypothetical protein CRG98_012779 [Punica granatum]	GLGS_BETVU RecName: Full=Glucose-1-phosphate adenylyltransferase small subunit, chloroplastic/amyloplastic; EC=2.7.7.27; AltName: Full=ADP-glucose pyrophosphorylase; AltName: Full=ADP-glucose synthase; AltName: Full=AGPase B; AltName: Full=Alpha-D-glucose-1-phosphate adenyl transferase; Flags: Precursor; Fragment;	A0A7J7GHZ0_CAMSI RecName: Full=NTP_transferase domain-containing protein {ECO:0000259|Pfam:PF00483};	At5g48300	GO:0009501,amyloplast; GO:0009507,chloroplast; GO:0005524,ATP binding; GO:0008878,glucose-1-phosphate adenylyltransferase activity; GO:0005978,glycogen biosynthetic process; GO:0019252,starch biosynthetic process; GO:0000166,nucleotide binding; GO:0003674,molecular_function; GO:0005488,binding; GO:0017076,purine nucleotide binding; GO:0030554,adenyl nucleotide binding; GO:0032553,ribonucleotide b…	PF00483.23:Nucleotidyl transferase	--	--	--
α-amylase/AMY	EC：3.2.1.1	maker-HiC_scaffold_3-snap-175.44	1.56948	2.10316	K01176 alpha-amylase [EC:3.2.1.1] | (RefSeq) alpha-amylase-like (A)	ko00500: Starch and sucrose metabolism; ko01100: Metabolic pathways; ko01110: Biosynthesis of secondary metabolites	alpha-amylase 1 [Camellia sinensis]	AMYA_VIGMU RecName: Full=Alpha-amylase; EC=3.2.1.1 {ECO:0000250|UniProtKB:P00693}; AltName: Full=1,4-alpha-D-glucan glucanohydrolase; Flags: Precursor;	A0A3B8DZ73_9ERIC RecName: Full=Alpha-amylase {ECO:0000256|PIRNR:PIRNR001028, ECO:0000256|RuleBase:RU361134}; EC=3.2.1.1 {ECO:0000256|PIRNR:PIRNR001028, ECO:0000256|RuleBase:RU361134}; AltName: Full=1,4-alpha-D-glucan glucanohydrolase {ECO:0000256|PIRNR:PIRNR001028};	At4g25000	GO:0004556,alpha-amylase activity; GO:0103025,alpha-amylase activity (releasing maltohexaose); GO:0005509,calcium ion binding; GO:0005975,carbohydrate metabolic process; GO:0003674,molecular_function; GO:0003824,catalytic activity; GO:0004553,hydrolase activity, hydrolyzing O-glycosyl compounds; GO:0016160,amylase activity; GO:0016787,hydrolase activity; GO:0016798,hydrolase activity, acting on g…	PF07821.12:Alpha-amylase C-terminal beta-sheet domain	--	--	--
		maker-HiC_scaffold_3-snap-177.14	1.08114	1.07289	K01176 alpha-amylase [EC:3.2.1.1] | (RefSeq) alpha-amylase-like (A)	ko00500: Starch and sucrose metabolism; ko01100: Metabolic pathways; ko01110: Biosynthesis of secondary metabolites	alpha-amylase 1 [Camellia sinensis]	AMYA_VIGMU RecName: Full=Alpha-amylase; EC=3.2.1.1 {ECO:0000250|UniProtKB:P00693}; AltName: Full=1,4-alpha-D-glucan glucanohydrolase; Flags: Precursor;	A0A0K0PUB6_CAMSI RecName: Full=Alpha-amylase {ECO:0000256|PIRNR:PIRNR001028, ECO:0000256|RuleBase:RU361134}; EC=3.2.1.1 {ECO:0000256|PIRNR:PIRNR001028, ECO:0000256|RuleBase:RU361134}; AltName: Full=1,4-alpha-D-glucan glucanohydrolase {ECO:0000256|PIRNR:PIRNR001028};	At4g25000	GO:0004556,alpha-amylase activity; GO:0103025,alpha-amylase activity (releasing maltohexaose); GO:0005509,calcium ion binding; GO:0005975,carbohydrate metabolic process; GO:0003674,molecular_function; GO:0003824,catalytic activity; GO:0004553,hydrolase activity, hydrolyzing O-glycosyl compounds; GO:0016160,amylase activity; GO:0016787,hydrolase activity; GO:0016798,hydrolase activity, acting on g…	PF07821.12:Alpha-amylase C-terminal beta-sheet domain	--	--	--
β-amylase/BAM	EC：3.2.1.2	maker-HiC_scaffold_15-snap-238.22	-1.2386	-1.19148	K01177 beta-amylase [EC:3.2.1.2] | (RefSeq) beta-amylase 3, chloroplastic-like (A)	ko00500: Starch and sucrose metabolism; ko01100: Metabolic pathways; ko01110: Biosynthesis of secondary metabolites	chloroplast beta-amylase 3 [Camellia sinensis]	BAM3_ARATH RecName: Full=Beta-amylase 3, chloroplastic; EC=3.2.1.2; AltName: Full=1,4-alpha-D-glucan maltohydrolase; AltName: Full=Beta-amylase 8; AltName: Full=Chloroplast beta-amylase; Short=CT-BMY; Flags: Precursor;	A0A7J7I7H3_CAMSI RecName: Full=Beta-amylase {ECO:0000256|RuleBase:RU000509}; EC=3.2.1.2 {ECO:0000256|RuleBase:RU000509};	At4g17090	GO:0009570,chloroplast stroma; GO:0005829,cytosol; GO:0102229,amylopectin maltohydrolase activity; GO:0016161,beta-amylase activity; GO:0000024,maltose biosynthetic process; GO:0009409,response to cold; GO:0005983,starch catabolic process; GO:0003674,molecular_function; GO:0003824,catalytic activity; GO:0004553,hydrolase activity, hydrolyzing O-glycosyl compounds; GO:0016787,hydrolase activity; G…	PF01373.17:Glycosyl hydrolase family 14	--	--	--
Tre6P synthase/TPS	EC:2.4.1.15	maker-HiC_scaffold_7-snap-1798.33	1.59908	0	K16055 trehalose 6-phosphate synthase/phosphatase [EC:2.4.1.15 3.1.3.12] | (RefSeq) probable alpha,alpha-trehalose-phosphate synthase [UDP-forming] 11 (A)	ko00500: Starch and sucrose metabolism; ko01100: Metabolic pathways; ko01110: Biosynthesis of secondary metabolites	trehalose-6-phosphate synthase [Camellia sinensis]	TPS11_ARATH RecName: Full=Probable alpha,alpha-trehalose-phosphate synthase [UDP-forming] 11; EC=2.4.1.15; AltName: Full=Trehalose-6-phosphate synthase 11; Short=AtTPS11;	L7YE99_CAMSI SubName: Full=Trehalose-6-phosphate synthase {ECO:0000313|EMBL:AGD98700.1};	At2g18700	GO:0005829,cytosol; GO:0005739,mitochondrion; GO:0016757,transferase activity, transferring glycosyl groups; GO:0016311,dephosphorylation; GO:0003674,molecular_function; GO:0003824,catalytic activity; GO:0016740,transferase activity; GO:0006793,phosphorus metabolic process; GO:0006796,phosphate-containing compound metabolic process; GO:0008150,biological_process; GO:0008152,metabolic process; GO:…	PF00982.21:Glycosyltransferase family 20	--	--	--
		novel.13028	8.10764	6.17539	K16055 trehalose 6-phosphate synthase/phosphatase [EC:2.4.1.15 3.1.3.12] | (RefSeq) probable alpha,alpha-trehalose-phosphate synthase [UDP-forming] 11 (A)	ko00500: Starch and sucrose metabolism; ko01100: Metabolic pathways; ko01110: Biosynthesis of secondary metabolites	trehalose-6-phosphate synthase [Camellia sinensis]	TPS11_ARATH RecName: Full=Probable alpha,alpha-trehalose-phosphate synthase [UDP-forming] 11; EC=2.4.1.15; AltName: Full=Trehalose-6-phosphate synthase 11; Short=AtTPS11;	A0A7J7H1B4_CAMSI RecName: Full=Myb_DNA-bind_3 domain-containing protein {ECO:0000259|Pfam:PF12776};	At2g18700	GO:0005829,cytosol; GO:0005739,mitochondrion; GO:0016757,transferase activity, transferring glycosyl groups; GO:0016311,dephosphorylation; GO:0003674,molecular_function; GO:0003824,catalytic activity; GO:0016740,transferase activity; GO:0006793,phosphorus metabolic process; GO:0006796,phosphate-containing compound metabolic process; GO:0008150,biological_process; GO:0008152,metabolic process; GO:…	PF00982.21:Glycosyltransferase family 20	--	--	--
		novel.9246	-1.04868	0	K16055 trehalose 6-phosphate synthase/phosphatase [EC:2.4.1.15 3.1.3.12] | (RefSeq) alpha,alpha-trehalose-phosphate synthase [UDP-forming] 1-like isoform X1 (A)	ko00500: Starch and sucrose metabolism; ko01100: Metabolic pathways; ko01110: Biosynthesis of secondary metabolites	alpha,alpha-trehalose-phosphate synthase 1 [Camellia sinensis]	TPS1_ARATH RecName: Full=Alpha,alpha-trehalose-phosphate synthase [UDP-forming] 1; EC=2.4.1.15; AltName: Full=Trehalose-6-phosphate synthase 1; Short=AtTPS1;	A0A4S4D485_CAMSI RecName: Full=Alpha,alpha-trehalose-phosphate synthase (UDP-forming) {ECO:0000256|ARBA:ARBA00012538}; EC=2.4.1.15 {ECO:0000256|ARBA:ARBA00012538};	At1g78580	GO:0005618,cell wall; GO:0005829,cytosol; GO:0005576,extracellular region; GO:0005773,vacuole; GO:0003825,alpha,alpha-trehalose-phosphate synthase (UDP-forming) activity; GO:0051301,cell division; GO:0009793,embryo development ending in seed dormancy; GO:0009832,plant-type cell wall biogenesis; GO:0010182,sugar mediated signaling pathway; GO:0005991,trehalose metabolic process; GO:0003674,molecul…	PF02358.16:Trehalose-phosphatase	--	--	--
trehalose-phosphate phosphatase/TPP	EC:3.1.3.12	novel.4721	0	1.0737	K01087 trehalose 6-phosphate phosphatase [EC:3.1.3.12] | (RefSeq) probable trehalose-phosphate phosphatase F (A)	ko00500: Starch and sucrose metabolism; ko01100: Metabolic pathways; ko01110: Biosynthesis of secondary metabolites	Trehalose-phosphatase [Trema orientalis]	TPPA_ARATH RecName: Full=Trehalose-phosphate phosphatase A; Short=AtTPPA; EC=3.1.3.12; AltName: Full=Trehalose 6-phosphate phosphatase;	A0A4V3WJ98_CAMSI RecName: Full=Trehalose 6-phosphate phosphatase {ECO:0000256|RuleBase:RU361117}; EC=3.1.3.12 {ECO:0000256|RuleBase:RU361117};	At5g51460	GO:0004805,trehalose-phosphatase activity; GO:0005992,trehalose biosynthetic process; GO:0003674,molecular_function; GO:0003824,catalytic activity; GO:0016787,hydrolase activity; GO:0016788,hydrolase activity, acting on ester bonds; GO:0016791,phosphatase activity; GO:0019203,carbohydrate phosphatase activity; GO:0042578,phosphoric ester hydrolase activity; GO:0005975,carbohydrate metabolic proce…	PF02358.16:Trehalose-phosphatase	--	--	--
