# Supplementary material for: Transcriptome analysis reveals rootstock-driven effects on growth and photosynthesis in Camellia chekiangoleosa: A phenotypic and biochemical perspective
Source: PLoS One. 2025 Sep 3;20(9):e0331313. doi: 10.1371/journal.pone.0331313 (PMC12407475; doi:10.1371/journal.pone.0331313)
Supplement: S5 Table — (XLSX) [file pone.0331313.s008.xlsx]

## Sheet: Sheet1
Table S5. Gene expression of photosynthetic system.
Patyway gene	Index	RCo_vs_RCc.log2FoldChange	RCy_vs_RCc.log2FoldChange	chr	start	end	strand	KEGG	KEGG pathway	NR	Swissprot	Tremble	KOG	GO	Pfam
DEGs related to chlorophyll metabolism
POR	maker-HiC_scaffold_2-snap-1592.34	1.65412	2.59133	HiC_scaffold_2	159270962	159273825	-	K00218 protochlorophyllide reductase [EC:1.3.1.33] | (RefSeq) protochlorophyllide reductase-like isoform X1 (A)	ko00860: Porphyrin metabolism; ko01100: Metabolic pathways; ko01110: Biosynthesis of secondary metabolites	protochlorophyllide reductase [Camellia sinensis]	PORA_CUCSA RecName: Full=Protochlorophyllide reductase, chloroplastic; Short=PCR; EC=1.3.1.33; AltName: Full=NADPH-protochlorophyllide oxidoreductase; Short=POR; Flags: Precursor;	A0A4S4ETZ6_CAMSI RecName: Full=NADPH-protochlorophyllide oxidoreductase {ECO:0000256|RuleBase:RU365001}; EC=1.3.1.33 {ECO:0000256|RuleBase:RU365001};	At4g27440	GO:0009507,chloroplast; GO:0016630,protochlorophyllide reductase activity; GO:0015995,chlorophyll biosynthetic process; GO:0015979,photosynthesis; GO:0003674,molecular_function; GO:0003824,catalytic activity; GO:0016491,oxidoreductase activity; GO:0016627,oxidoreductase activity, acting on the CH-CH group of donors; GO:0016628,oxidoreductase activity, acting on the CH-CH group of donors, NAD or N…	PF00106.25:short chain dehydrogenase
	novel.24067	-1.2451	0	HiC_scaffold_3	50362293	50362827	.	K00218 protochlorophyllide reductase [EC:1.3.1.33] | (RefSeq) protochlorophyllide reductase, chloroplastic (A)	ko00860: Porphyrin metabolism; ko01100: Metabolic pathways; ko01110: Biosynthesis of secondary metabolites	protochlorophyllide reductase, chloroplastic [Momordica charantia]	PORA_CUCSA RecName: Full=Protochlorophyllide reductase, chloroplastic; Short=PCR; EC=1.3.1.33; AltName: Full=NADPH-protochlorophyllide oxidoreductase; Short=POR; Flags: Precursor;	A0A648TB78_CAMSI RecName: Full=NADPH-protochlorophyllide oxidoreductase {ECO:0000256|RuleBase:RU365001}; EC=1.3.1.33 {ECO:0000256|RuleBase:RU365001};	At4g27440	GO:0009507,chloroplast; GO:0016630,protochlorophyllide reductase activity; GO:0015995,chlorophyll biosynthetic process; GO:0015979,photosynthesis; GO:0003674,molecular_function; GO:0003824,catalytic activity; GO:0016491,oxidoreductase activity; GO:0016627,oxidoreductase activity, acting on the CH-CH group of donors; GO:0016628,oxidoreductase activity, acting on the CH-CH group of donors, NAD or N…	PF00106.25:short chain dehydrogenase
CHlG	novel.16091	-2.84585	-2.35602	HiC_scaffold_14	28283246	28286572	-	K04040 chlorophyll/bacteriochlorophyll a synthase [EC:2.5.1.62 2.5.1.133] | (RefSeq) chlorophyll synthase, chloroplastic (A)	ko00860: Porphyrin metabolism; ko01100: Metabolic pathways; ko01110: Biosynthesis of secondary metabolites	PREDICTED: chlorophyll synthase, chloroplastic-like [Daucus carota subsp. sativus]	CHLG_ARATH RecName: Full=Chlorophyll synthase, chloroplastic; EC=2.5.1.62; AltName: Full=Polyprenyl transferase; AltName: Full=Protein G4; Short=AtG4; Flags: Precursor;	A0A165ABF6_DAUCS SubName: Full=Uncharacterized protein {ECO:0000313|EMBL:KZM97244.1};	At3g51820	GO:0009507,chloroplast; GO:0031969,chloroplast membrane; GO:0009534,chloroplast thylakoid; GO:0005829,cytosol; GO:0016021,integral component of membrane; GO:0046408,chlorophyll synthetase activity; GO:0015995,chlorophyll biosynthetic process; GO:0003674,molecular_function; GO:0003824,catalytic activity; GO:0004659,prenyltransferase activity; GO:0016740,transferase activity; GO:0016765,transferase…	PF01040.18:UbiA prenyltransferase family
CLH	maker-HiC_scaffold_2-snap-431.26	0	-2.58059	HiC_scaffold_2	43154249	43161158	-	K08099 chlorophyllase [EC:3.1.1.14] | (RefSeq) chlorophyllase-1-like (A)	ko00860: Porphyrin metabolism; ko01100: Metabolic pathways; ko01110: Biosynthesis of secondary metabolites	chlorophyllase-1 [Camellia sinensis]	CLH1_ARATH RecName: Full=Chlorophyllase-1 {ECO:0000303|PubMed:10611389}; Short=AtCLH1 {ECO:0000303|PubMed:10611389}; EC=3.1.1.14 {ECO:0000269|PubMed:10611389}; AltName: Full=Chlorophyll-chlorophyllido hydrolase 1 {ECO:0000305}; Short=Chlase 1 {ECO:0000303|PubMed:10611389}; AltName: Full=Coronatine-induced protein 1 {ECO:0000303|PubMed:10611389}; Short=CORI1 {ECO:0000303|PubMed:10611389};	A0A7J7HFC3_CAMSI RecName: Full=Chlorophyllase {ECO:0000256|ARBA:ARBA00013226}; EC=3.1.1.14 {ECO:0000256|ARBA:ARBA00013226};	At1g19670	GO:0005829,cytosol; GO:0005634,nucleus; GO:0005773,vacuole; GO:0047746,chlorophyllase activity; GO:0102293,pheophytinase b activity; GO:0015996,chlorophyll catabolic process; GO:0042742,defense response to bacterium; GO:0050832,defense response to fungus; GO:0003674,molecular_function; GO:0003824,catalytic activity; GO:0016787,hydrolase activity; GO:0016788,hydrolase activity, acting on ester bon…	PF07224.11:Chlorophyllase
SGR1	novel.24198	0	1.53351	HiC_scaffold_3	57053865	57056447	-	K22013 magnesium dechelatase [EC:4.99.1.10] | (RefSeq) protein STAY-GREEN LIKE, chloroplastic-like (A)	ko00860: Porphyrin metabolism; ko01110: Biosynthesis of secondary metabolites	PREDICTED: protein STAY-GREEN LIKE, chloroplastic-like [Ziziphus jujuba]	SGRL_ARATH RecName: Full=Magnesium dechelatase SGRL, chloroplastic {ECO:0000305}; EC=4.99.1.10 {ECO:0000269|PubMed:27604697}; AltName: Full=Protein STAY-GREEN LIKE {ECO:0000303|PubMed:25261252}; Flags: Precursor;	A0A4V3WIV1_CAMSI RecName: Full=2'-phosphotransferase {ECO:0000256|ARBA:ARBA00012007}; EC=2.7.1.160 {ECO:0000256|ARBA:ARBA00012007};	At1g44000	GO:0009534,chloroplast thylakoid; GO:0016829,lyase activity; GO:0015996,chlorophyll catabolic process; GO:0009658,chloroplast organization; GO:0003674,molecular_function; GO:0003824,catalytic activity; GO:0006725,cellular aromatic compound metabolic process; GO:0006778,porphyrin-containing compound metabolic process; GO:0006787,porphyrin-containing compound catabolic process; GO:0006807,nitrogen …	PF12638.7:Staygreen protein
	novel.36775	0	-3.74375	HiC_scaffold_7	187111841	187112298	+	K22013 magnesium dechelatase [EC:4.99.1.10] | (RefSeq) protein STAY-GREEN homolog, chloroplastic-like (A)	ko00860: Porphyrin metabolism; ko01110: Biosynthesis of secondary metabolites	protein STAY-GREEN, chloroplastic-like [Durio zibethinus]	SGR_CAPAN RecName: Full=Protein STAY-GREEN homolog, chloroplastic {ECO:0000305}; Short=CaSGR {ECO:0000303|PubMed:18427769}; AltName: Full=Protein CHLOROPHYLL RETAINER {ECO:0000303|PubMed:18359841}; Flags: Precursor;	A0A4V6RYI6_CAMSI RecName: Full=Staygreen domain-containing protein {ECO:0000259|Pfam:PF12638};	At4g11910	GO:0009507,chloroplast; GO:0015996,chlorophyll catabolic process; GO:0006725,cellular aromatic compound metabolic process; GO:0006778,porphyrin-containing compound metabolic process; GO:0006787,porphyrin-containing compound catabolic process; GO:0006807,nitrogen compound metabolic process; GO:0008150,biological_process; GO:0008152,metabolic process; GO:0009056,catabolic process; GO:0009987,cellul…	PF12638.7:Staygreen protein
DEGs related to carotenoid metabolism
CCS	snap_masked-HiC_scaffold_6-processed-823.4	1.80801	0	HiC_scaffold_6	82320270	82321751	+	K14593 capsanthin/capsorubin synthase [EC:5.3.99.8] | (RefSeq) LOW QUALITY PROTEIN: capsanthin/capsorubin synthase, chromoplastic-like (A)	ko00906: Carotenoid biosynthesis; ko01110: Biosynthesis of secondary metabolites	neoxanthin synthase [Camellia nitidissima]	CCS_CITSI RecName: Full=Capsanthin/capsorubin synthase, chromoplastic; EC=5.3.99.8; Flags: Precursor;	F1KPE6_9ERIC SubName: Full=Neoxanthin synthase {ECO:0000313|EMBL:ADZ28517.1};	At3g10230	GO:0009509,chromoplast; GO:0052727,capsanthin synthase activity; GO:0052728,capsorubin synthase activity; GO:0016705,oxidoreductase activity, acting on paired donors, with incorporation or reduction of molecular oxygen; GO:0016117,carotenoid biosynthetic process; GO:0003674,molecular_function; GO:0003824,catalytic activity; GO:0016853,isomerase activity; GO:0016860,intramolecular oxidoreductase a…	PF05834.12:Lycopene cyclase protein
ZEP	maker-HiC_scaffold_1-snap-35.12	0	1.44814	HiC_scaffold_1	3518700	3524362	+	K09838 zeaxanthin epoxidase [EC:1.14.15.21] | (RefSeq) Zep1-1; zeaxanthin epoxidase (A)	ko00906: Carotenoid biosynthesis; ko01100: Metabolic pathways; ko01110: Biosynthesis of secondary metabolites	hypothetical protein POPTR_0004s18310g [Populus trichocarpa]	MO2_ARATH RecName: Full=Monooxygenase 2 {ECO:0000303|PubMed:10216258}; Short=AtMO2 {ECO:0000303|PubMed:10216258}; EC=1.14.13.-;	A0A7J7HHP6_CAMSI SubName: Full=Uncharacterized protein {ECO:0000313|EMBL:KAF5951518.1};	At4g38540	GO:0005886,plasma membrane; GO:0071949,FAD binding; GO:0004497,monooxygenase activity; GO:0002239,response to oomycetes; GO:0000166,nucleotide binding; GO:0003674,molecular_function; GO:0005488,binding; GO:0036094,small molecule binding; GO:0043167,ion binding; GO:0043168,anion binding; GO:0050660,flavin adenine dinucleotide binding; GO:0097159,organic cyclic compound binding; GO:1901265,nucleosi…	PF01494.19:FAD binding domain
NCED	snap_masked-HiC_scaffold_2-processed-1485.6	1.9851	0	HiC_scaffold_2	148491806	148493989	-	K09840 9-cis-epoxycarotenoid dioxygenase [EC:1.13.11.51] | (RefSeq) 9-cis-epoxycarotenoid dioxygenase NCED2, chloroplastic-like (A)	ko00906: Carotenoid biosynthesis; ko01100: Metabolic pathways; ko01110: Biosynthesis of secondary metabolites	9-cis-epoxycarotenoid dioxygenase 1 [Camellia sinensis]	NCED1_SOLLC RecName: Full=9-cis-epoxycarotenoid dioxygenase NCED1, chloroplastic {ECO:0000303|Ref.2}; Short=LeNCED1 {ECO:0000303|Ref.2}; Short=SlNCED1 {ECO:0000303|PubMed:22345638}; EC=1.13.11.51 {ECO:0000250|UniProtKB:Q9LRR7}; AltName: Full=Nine-cis-epoxycarotenoid dioxygenase 1 {ECO:0000303|Ref.2}; Flags: Precursor;	A0A7J7HBX5_CAMSI SubName: Full=Uncharacterized protein {ECO:0000313|EMBL:KAF5949771.1};	At3g14440	GO:0009570,chloroplast stroma; GO:0045549,9-cis-epoxycarotenoid dioxygenase activity; GO:0010436,carotenoid dioxygenase activity; GO:0046872,metal ion binding; GO:0009688,abscisic acid biosynthetic process; GO:0009738,abscisic acid-activated signaling pathway; GO:0048653,anther development; GO:1901812,beta-carotene biosynthetic process; GO:0016121,carotene catabolic process; GO:0009835,fruit ripe…	PF03055.15:Retinal pigment epithelial membrane protein
	augustus_masked-HiC_scaffold_4-processed-830.13	0	-1.30362	HiC_scaffold_4	83065865	83067379	+	K09840 9-cis-epoxycarotenoid dioxygenase [EC:1.13.11.51] | (RefSeq) 9-cis-epoxycarotenoid dioxygenase NCED2, chloroplastic-like (A)	ko00906: Carotenoid biosynthesis; ko01100: Metabolic pathways; ko01110: Biosynthesis of secondary metabolites	9-cis-epoxycarotenoid dioxygenase 2 [Camellia sinensis]	NCED2_SOLLC RecName: Full=9-cis-epoxycarotenoid dioxygenase NCED2, chloroplastic {ECO:0000303|PubMed:19246595}; Short=LeNCED2 {ECO:0000303|PubMed:19246595}; Short=SlNCED2 {ECO:0000303|PubMed:22345638}; EC=1.13.11.51 {ECO:0000250|UniProtKB:Q9LRR7}; AltName: Full=Nine-cis-epoxycarotenoid dioxygenase 2 {ECO:0000303|PubMed:19246595}; Flags: Precursor;	A0A2R4SC70_CAMSI SubName: Full=9-cis-epoxycarotenoid dioxygenase 5 {ECO:0000313|EMBL:AVZ45849.1}; EC=1.13.11.51 {ECO:0000313|EMBL:AVZ45849.1};	At3g14440	GO:0009570,chloroplast stroma; GO:0045549,9-cis-epoxycarotenoid dioxygenase activity; GO:0010436,carotenoid dioxygenase activity; GO:0046872,metal ion binding; GO:0009688,abscisic acid biosynthetic process; GO:0016121,carotene catabolic process; GO:0009737,response to abscisic acid; GO:0009414,response to water deprivation; GO:0003674,molecular_function; GO:0003824,catalytic activity; GO:0016491,…	PF03055.15:Retinal pigment epithelial membrane protein
CYP707A	maker-HiC_scaffold_1-snap-200.45	1.74843	0	HiC_scaffold_1	20039396	20043725	-	K09843 (+)-abscisic acid 8'-hydroxylase [EC:1.14.14.137] | (RefSeq) abscisic acid 8'-hydroxylase 4-like (A)	ko00906: Carotenoid biosynthesis; ko01110: Biosynthesis of secondary metabolites	unnamed protein product, partial [Vitis vinifera]	ABAH4_ARATH RecName: Full=Abscisic acid 8'-hydroxylase 4; Short=ABA 8'-hydroxylase 4; EC=1.14.14.137 {ECO:0000250|UniProtKB:Q949P1}; AltName: Full=Cytochrome P450 707A4;	A0A2R4SC77_CAMSI SubName: Full=Abscisic acid 8'-hydroxylase 3-like {ECO:0000313|EMBL:AVZ45860.1}; EC=1.14.13.93 {ECO:0000313|EMBL:AVZ45860.1};	At3g19270	GO:0016021,integral component of membrane; GO:0010295,(+)-abscisic acid 8'-hydroxylase activity; GO:0020037,heme binding; GO:0005506,iron ion binding; GO:0004497,monooxygenase activity; GO:0016491,oxidoreductase activity; GO:0046345,abscisic acid catabolic process; GO:0016125,sterol metabolic process; GO:0003674,molecular_function; GO:0003824,catalytic activity; GO:0016705,oxidoreductase activity…	PF00067.22:Cytochrome P450
	novel.434	2.07934	0	HiC_scaffold_1	20971367	20972141	-	K09843 (+)-abscisic acid 8'-hydroxylase [EC:1.14.14.137] | (RefSeq) abscisic acid 8'-hydroxylase 4-like (A)	ko00906: Carotenoid biosynthesis; ko01110: Biosynthesis of secondary metabolites	abscisic acid 8'-hydroxylase 4-like [Hevea brasiliensis]	ABAH4_ARATH RecName: Full=Abscisic acid 8'-hydroxylase 4; Short=ABA 8'-hydroxylase 4; EC=1.14.14.137 {ECO:0000250|UniProtKB:Q949P1}; AltName: Full=Cytochrome P450 707A4;	A0A4S4E9R3_CAMSI SubName: Full=Uncharacterized protein {ECO:0000313|EMBL:THG12226.1};	At3g19270	GO:0016021,integral component of membrane; GO:0010295,(+)-abscisic acid 8'-hydroxylase activity; GO:0020037,heme binding; GO:0005506,iron ion binding; GO:0004497,monooxygenase activity; GO:0016491,oxidoreductase activity; GO:0046345,abscisic acid catabolic process; GO:0016125,sterol metabolic process; GO:0003674,molecular_function; GO:0003824,catalytic activity; GO:0016705,oxidoreductase activity…	PF00067.22:Cytochrome P450
AOG	maker-HiC_scaffold_10-snap-451.20	4.05343	2.89189	HiC_scaffold_10	45112884	45114969	-	K14595 abscisate beta-glucosyltransferase [EC:2.4.1.263] | (RefSeq) abscisate beta-glucosyltransferase-like (A)	ko00906: Carotenoid biosynthesis; ko01100: Metabolic pathways; ko01110: Biosynthesis of secondary metabolites	abscisate beta-glucosyltransferase-like [Prunus avium]	AOG_PHAAN RecName: Full=Abscisate beta-glucosyltransferase; EC=2.4.1.263; AltName: Full=ABA-glucosyltransferase;	A0A7J7GTS4_CAMSI RecName: Full=Glycosyltransferase {ECO:0000256|RuleBase:RU362057}; EC=2.4.1.- {ECO:0000256|RuleBase:RU362057};	At2g15480	GO:0010294,abscisic acid glucosyltransferase activity; GO:0003674,molecular_function; GO:0003824,catalytic activity; GO:0008194,UDP-glycosyltransferase activity; GO:0016740,transferase activity; GO:0016757,transferase activity, transferring glycosyl groups; GO:0016758,transferase activity, transferring hexosyl groups; GO:0035251,UDP-glucosyltransferase activity; GO:0046527,glucosyltransferase act…	PF00201.18:UDP-glucoronosyl and UDP-glucosyl transferase
	maker-HiC_scaffold_10-snap-451.22	3.70466	2.21243	HiC_scaffold_10	45141294	45143384	-	K14595 abscisate beta-glucosyltransferase [EC:2.4.1.263] | (RefSeq) abscisate beta-glucosyltransferase-like (A)	ko00906: Carotenoid biosynthesis; ko01100: Metabolic pathways; ko01110: Biosynthesis of secondary metabolites	abscisate beta-glucosyltransferase-like [Prunus avium]	AOG_PHAAN RecName: Full=Abscisate beta-glucosyltransferase; EC=2.4.1.263; AltName: Full=ABA-glucosyltransferase;	A0A7J7GTS4_CAMSI RecName: Full=Glycosyltransferase {ECO:0000256|RuleBase:RU362057}; EC=2.4.1.- {ECO:0000256|RuleBase:RU362057};	At2g15480	GO:0010294,abscisic acid glucosyltransferase activity; GO:0003674,molecular_function; GO:0003824,catalytic activity; GO:0008194,UDP-glycosyltransferase activity; GO:0016740,transferase activity; GO:0016757,transferase activity, transferring glycosyl groups; GO:0016758,transferase activity, transferring hexosyl groups; GO:0035251,UDP-glucosyltransferase activity; GO:0046527,glucosyltransferase act…	PF00201.18:UDP-glucoronosyl and UDP-glucosyl transferase
	maker-HiC_scaffold_10-snap-450.17	3.26414	2.30572	HiC_scaffold_10	45043175	45045317	-	K14595 abscisate beta-glucosyltransferase [EC:2.4.1.263] | (RefSeq) abscisate beta-glucosyltransferase-like (A)	ko00906: Carotenoid biosynthesis; ko01100: Metabolic pathways; ko01110: Biosynthesis of secondary metabolites	abscisate beta-glucosyltransferase-like [Prunus avium]	AOG_PHAAN RecName: Full=Abscisate beta-glucosyltransferase; EC=2.4.1.263; AltName: Full=ABA-glucosyltransferase;	A0A7J7GTS4_CAMSI RecName: Full=Glycosyltransferase {ECO:0000256|RuleBase:RU362057}; EC=2.4.1.- {ECO:0000256|RuleBase:RU362057};	At2g15480	GO:0010294,abscisic acid glucosyltransferase activity; GO:0003674,molecular_function; GO:0003824,catalytic activity; GO:0008194,UDP-glycosyltransferase activity; GO:0016740,transferase activity; GO:0016757,transferase activity, transferring glycosyl groups; GO:0016758,transferase activity, transferring hexosyl groups; GO:0035251,UDP-glucosyltransferase activity; GO:0046527,glucosyltransferase act…	PF00201.18:UDP-glucoronosyl and UDP-glucosyl transferase
DEGs involved in light reaction
PsbA	novel.38043	-6.57317	-	HiC_scaffold_8	57860845	57864125	-	K02703 photosystem II P680 reaction center D1 protein [EC:1.10.3.9] | (RefSeq) photosystem II protein D1-like (A)	ko00195: Photosynthesis; ko01100: Metabolic pathways	photosystem II protein D1, partial [Trifolium pratense]	PSBA_STAPU RecName: Full=Photosystem II protein D1 {ECO:0000255|HAMAP-Rule:MF_01379}; Short=PSII D1 protein {ECO:0000255|HAMAP-Rule:MF_01379}; EC=1.10.3.9 {ECO:0000255|HAMAP-Rule:MF_01379}; AltName: Full=Photosystem II Q(B) protein {ECO:0000255|HAMAP-Rule:MF_01379};	A0A4S4EPC9_CAMSI RecName: Full=CBFD_NFYB_HMF domain-containing protein {ECO:0000259|Pfam:PF00808};	AtCh003	GO:0009535,chloroplast thylakoid membrane; GO:0016021,integral component of membrane; GO:0009523,photosystem II; GO:0016168,chlorophyll binding; GO:0045156,electron transporter, transferring electrons within the cyclic electron transport pathway of photosynthesis activity; GO:0005506,iron ion binding; GO:0016682,oxidoreductase activity, acting on diphenols and related substances as donors, oxygen…	PF00124.19:Photosynthetic reaction centre protein
PsaH	maker-HiC_scaffold_9-snap-189.2	-1.03912	-	HiC_scaffold_9	18912866	18914959	+	K02695 photosystem I subunit VI | (RefSeq) photosystem I reaction center subunit VI, chloroplastic-like (A)	ko00195: Photosynthesis; ko01100: Metabolic pathways	photosystem I reaction center subunit VI, chloroplastic-like [Manihot esculenta]	PSAH_BRACM RecName: Full=Photosystem I reaction center subunit VI, chloroplastic; Short=PSI-H; AltName: Full=Light-harvesting complex I 11 kDa protein; Flags: Precursor;	A0A4S4F2H6_CAMSI SubName: Full=Uncharacterized protein {ECO:0000313|EMBL:THG23086.1};	At1g52230	GO:0009535,chloroplast thylakoid membrane; GO:0016021,integral component of membrane; GO:0009538,photosystem I reaction center; GO:0015979,photosynthesis; GO:0008150,biological_process; GO:0008152,metabolic process; GO:0009987,cellular process; GO:0044237,cellular metabolic process; GO:0005575,cellular_component; GO:0005622,intracellular anatomical structure; GO:0005737,cytoplasm; GO:0009507,chlo…	PF03244.14:Photosystem I reaction centre subunit VI
PetF	maker-HiC_scaffold_5-snap-165.47	-	1.29014	HiC_scaffold_5	16560840	16568539	-	K02639 ferredoxin | (RefSeq) uncharacterized protein LOC110671074 (A)	ko00195: Photosynthesis; ko01100: Metabolic pathways	uncharacterized protein LOC110601232 [Manihot esculenta]	FDC1_ARATH RecName: Full=Ferredoxin C 1, chloroplastic {ECO:0000303|PubMed:20966083}; Short=AtFdC1 {ECO:0000303|PubMed:20966083}; Flags: Precursor;	A0A2N9EHF6_FAGSY RecName: Full=Ferredoxin {ECO:0000256|RuleBase:RU364001};	At4g14890	GO:0009507,chloroplast; GO:0051537,2 iron, 2 sulfur cluster binding; GO:0009055,electron transfer activity; GO:0046872,metal ion binding; GO:0009644,response to high light intensity; GO:0003674,molecular_function; GO:0005488,binding; GO:0051536,iron-sulfur cluster binding; GO:0051540,metal cluster binding; GO:0003824,catalytic activity; GO:0016491,oxidoreductase activity; GO:0043167,ion binding; …	PF00111.27:2Fe-2S iron-sulfur cluster binding domain
delta	augustus_masked-HiC_scaffold_5-processed-1119.21	-	-1.09857	HiC_scaffold_5	111921182	111921934	+	K02113 F-type H+-transporting ATPase subunit delta | (RefSeq) ATP synthase delta chain, chloroplastic (A)	ko00190: Oxidative phosphorylation; ko00195: Photosynthesis; ko01100: Metabolic pathways	ATPase [Macleaya cordata]	ATPD_TOBAC RecName: Full=ATP synthase delta chain, chloroplastic; AltName: Full=F-ATPase delta chain; Flags: Precursor;	A0A4S4F0J0_CAMSI SubName: Full=Uncharacterized protein {ECO:0000313|EMBL:THG22928.1};	At4g09650	GO:0009535,chloroplast thylakoid membrane; GO:0045261,proton-transporting ATP synthase complex, catalytic core F(1); GO:0046933,proton-transporting ATP synthase activity, rotational mechanism; GO:0015986,ATP synthesis coupled proton transport; GO:0009773,photosynthetic electron transport in photosystem I; GO:0009772,photosynthetic electron transport in photosystem II; GO:0003674,molecular_functio…	PF00213.18:ATP synthase delta (OSCP) subunit
LHCa2	novel.10005	1.38762	1.79818	HiC_scaffold_12	9672860	9675163	-	K08908 light-harvesting complex I chlorophyll a/b binding protein 2 | (RefSeq) chlorophyll a-b binding protein 7, chloroplastic (A)	ko00196: Photosynthesis - antenna proteins; ko01100: Metabolic pathways	hypothetical protein POPTR_001G056700v3 [Populus trichocarpa]	CB12_SOLLC RecName: Full=Chlorophyll a-b binding protein 7, chloroplastic; AltName: Full=LHCI type II CAB-7; Flags: Precursor;	A0A7J7HLJ4_CAMSI RecName: Full=Chlorophyll a-b binding protein, chloroplastic {ECO:0000256|RuleBase:RU363080};	At3g61470	GO:0009535,chloroplast thylakoid membrane; GO:0016021,integral component of membrane; GO:0009522,photosystem I; GO:0009523,photosystem II; GO:0016168,chlorophyll binding; GO:0046872,metal ion binding; GO:0009768,photosynthesis, light harvesting in photosystem I; GO:0018298,protein-chromophore linkage; GO:0009416,response to light stimulus; GO:0003674,molecular_function; GO:0005488,binding; GO:004…	PF00504.21:Chlorophyll A-B binding protein
LHCb3	maker-HiC_scaffold_11-snap-1598.22	1.30922	1.31343	HiC_scaffold_11	159815060	159816357	+	K08914 light-harvesting complex II chlorophyll a/b binding protein 3 | (RefSeq) chlorophyll a-b binding protein 13, chloroplastic (A)	ko00196: Photosynthesis - antenna proteins; ko01100: Metabolic pathways	PREDICTED: chlorophyll a-b binding protein 13, chloroplastic [Vitis vinifera]	CB23_SOLLC RecName: Full=Chlorophyll a-b binding protein 13, chloroplastic; AltName: Full=LHCII type III CAB-13; Flags: Precursor;	F6H2E4_VITVI RecName: Full=Chlorophyll a-b binding protein, chloroplastic {ECO:0000256|RuleBase:RU363080};	At5g54270	GO:0009941,chloroplast envelope; GO:0009535,chloroplast thylakoid membrane; GO:0016021,integral component of membrane; GO:0009522,photosystem I; GO:0009523,photosystem II; GO:0010287,plastoglobule; GO:0016168,chlorophyll binding; GO:0046872,metal ion binding; GO:0009768,photosynthesis, light harvesting in photosystem I; GO:0018298,protein-chromophore linkage; GO:0009416,response to light stimulus…	PF00504.21:Chlorophyll A-B binding protein
	maker-HiC_scaffold_11-snap-1602.8	1.65414	1.39787	HiC_scaffold_11	160253462	160254868	-	K08914 light-harvesting complex II chlorophyll a/b binding protein 3 | (RefSeq) chlorophyll a-b binding protein 13, chloroplastic (A)	ko00196: Photosynthesis - antenna proteins; ko01100: Metabolic pathways	PREDICTED: chlorophyll a-b binding protein 13, chloroplastic [Vitis vinifera]	CB23_SOLLC RecName: Full=Chlorophyll a-b binding protein 13, chloroplastic; AltName: Full=LHCII type III CAB-13; Flags: Precursor;	A0A5J5ABN7_9ASTE RecName: Full=Chlorophyll a-b binding protein, chloroplastic {ECO:0000256|RuleBase:RU363080};	At5g54270	GO:0009941,chloroplast envelope; GO:0009535,chloroplast thylakoid membrane; GO:0016021,integral component of membrane; GO:0009522,photosystem I; GO:0009523,photosystem II; GO:0010287,plastoglobule; GO:0016168,chlorophyll binding; GO:0046872,metal ion binding; GO:0009768,photosynthesis, light harvesting in photosystem I; GO:0018298,protein-chromophore linkage; GO:0009416,response to light stimulus…	PF00504.21:Chlorophyll A-B binding protein
	maker-HiC_scaffold_11-snap-1602.4	1.4746	1.50618	HiC_scaffold_11	160202647	160203970	-	K08914 light-harvesting complex II chlorophyll a/b binding protein 3 | (RefSeq) chlorophyll a-b binding protein 13, chloroplastic (A)	ko00196: Photosynthesis - antenna proteins; ko01100: Metabolic pathways	PREDICTED: chlorophyll a-b binding protein 13, chloroplastic [Vitis vinifera]	CB23_SOLLC RecName: Full=Chlorophyll a-b binding protein 13, chloroplastic; AltName: Full=LHCII type III CAB-13; Flags: Precursor;	A0A5J5ABN7_9ASTE RecName: Full=Chlorophyll a-b binding protein, chloroplastic {ECO:0000256|RuleBase:RU363080};	At5g54270	GO:0009941,chloroplast envelope; GO:0009535,chloroplast thylakoid membrane; GO:0016021,integral component of membrane; GO:0009522,photosystem I; GO:0009523,photosystem II; GO:0010287,plastoglobule; GO:0016168,chlorophyll binding; GO:0046872,metal ion binding; GO:0009768,photosynthesis, light harvesting in photosystem I; GO:0018298,protein-chromophore linkage; GO:0009416,response to light stimulus…	PF00504.21:Chlorophyll A-B binding protein
